# Supplementary material for: Applying the Stimulus - Organism - Response framework for exploring use intention - a case study for a digital cultural and creative product, The Forbidden City 365 app
Source: PLoS One. 2026 Mar 9;21(3):e0343931. doi: 10.1371/journal.pone.0343931 (PMC12970913; doi:10.1371/journal.pone.0343931)
Supplement: S1 Data — (XLSX) [file pone.0343931.s001.xlsx]

## Sheet: Raw data
index	totalseconds	totalvalue	Q1	Q2	Q3	Q4	Q5	MR1	MR2	MR3	MR4	DA1	DA2	DA3	HC1	HC2	HC3	HC4	IQ1	IQ2	IQ3	IQ4	AU1	AU2	AU3	AU4	AU5	PCV1	PCV2	PCV3	PCV4	SAT1	SAT2	SAT3	SAT4	CI1	CI2	CI3	CI4	CI5	CI6	IU1	IU2	IU3	MR	DA	HC	PCV	SAT
1	110	186	2	3	2	3	1	5	6	5	5	4	6	6	4	5	4	5	4	5	5	4	5	5	5	5	5	5	5	5	5	5	5	5	5	5	5	6	6	6	5	5	5	5	5.25	5.33333	4.5	5	5
2	100	171	2	3	2	4	1	4	5	4	5	5	4	5	5	5	5	5	5	5	5	4	5	5	5	4	4	5	5	5	5	5	5	5	5	4	4	4	4	4	4	4	5	4	4.5	4.66667	5	5	5
3	108	160	2	4	1	3	1	4	3	3	3	5	4	5	5	5	5	5	4	4	5	5	5	5	5	5	5	5	5	5	5	3	5	3	3	4	3	5	3	3	3	5	5	5	3.25	4.66667	5	5	3.5
4	121	115	1	2	2	2	1	2	2	2	2	3	2	4	1	2	2	1	2	2	2	4	4	4	5	4	4	4	5	4	3	2	3	2	3	4	2	4	4	4	3	5	5	4	2	3	1.5	4	2.5
5	125	160	2	2	2	5	1	4	3	3	3	4	5	5	5	5	5	5	3	3	5	5	4	3	5	5	5	3	5	5	5	5	5	5	4	5	5	5	5	3	4	3	5	3	3.25	4.66667	5	4.5	4.75
6	128	103	2	1	2	1	1	1	2	2	2	2	2	1	3	4	4	4	3	2	2	2	2	4	2	2	2	4	2	3	2	3	2	3	2	5	4	4	4	4	3	4	4	2	1.75	1.66667	3.75	2.75	2.5
7	135	88	2	2	2	5	1	2	1	2	2	3	2	2	3	1	2	1	4	2	4	2	1	3	2	2	2	1	2	3	2	1	2	2	2	5	4	4	3	4	5	2	1	2	1.75	2.33333	1.75	2	1.75
8	135	100	1	2	2	4	1	3	4	3	4	3	3	2	2	2	3	2	2	3	2	2	2	2	3	2	2	2	2	3	3	2	3	1	1	4	3	4	4	4	2	4	3	4	3.5	2.66667	2.25	2.5	1.75
9	141	99	1	3	2	5	1	1	1	2	2	2	2	3	2	3	2	2	4	5	4	5	1	2	3	2	1	2	2	2	3	4	2	2	4	4	3	4	4	2	2	4	4	2	1.5	2.33333	2.25	2.25	3
10	95	93	1	2	2	6	1	1	1	3	2	2	4	2	4	4	4	4	2	2	3	4	2	1	2	2	2	1	2	1	1	4	2	2	4	2	4	2	3	3	2	4	3	2	1.75	2.66667	4	1.25	3
11	102	97	1	3	2	6	1	2	4	2	4	1	3	2	4	4	3	4	2	2	2	3	2	4	4	2	2	2	4	2	4	2	2	2	2	3	2	2	2	2	2	3	2	3	3	2	3.75	3	2
12	108	185	2	2	2	6	1	5	5	5	5	5	5	5	5	5	5	5	5	5	5	5	5	5	5	5	5	5	5	5	5	5	5	5	5	5	5	5	5	5	5	5	5	5	5	5	5	5	5
13	120	162	2	1	2	1	1	5	5	3	5	4	5	3	5	5	5	5	5	5	5	5	4	5	5	5	5	5	4	5	4	5	5	4	5	4	5	3	3	4	3	3	3	3	4.5	4	5	4.5	4.75
14	131	110	1	3	2	5	1	3	4	5	4	5	4	4	1	1	3	2	2	4	2	3	2	2	1	2	2	2	4	3	3	3	4	3	2	4	2	4	3	3	2	3	4	5	4	4.33333	1.75	3	3
15	133	109	1	3	3	2	1	1	2	2	2	4	3	4	5	3	4	5	4	3	3	4	1	2	1	3	3	2	4	2	2	2	2	3	2	4	4	4	4	2	2	3	4	4	1.75	3.66667	4.25	2.5	2.25
16	137	155	2	3	2	2	1	5	5	5	3	5	5	5	5	5	5	5	5	5	5	5	3	3	5	3	3	5	5	5	4	5	5	5	4	4	3	2	3	3	4	2	3	3	4.5	5	5	4.75	4.75
17	144	109	2	2	2	4	1	4	2	4	4	4	4	3	1	2	3	1	4	5	4	3	4	5	5	4	3	2	4	4	2	1	2	2	2	2	2	2	4	2	2	3	2	2	3.5	3.66667	1.75	3	1.75
18	107	150	2	2	3	2	1	3	3	4	5	5	5	5	4	5	5	3	5	4	5	5	4	3	4	3	4	5	4	5	5	4	4	5	5	3	3	3	3	2	3	5	3	4	3.75	5	4.25	4.75	4.5
19	109	103	1	2	2	5	1	2	3	2	2	3	3	4	2	4	2	4	2	4	2	4	2	3	2	3	1	4	4	5	3	2	2	2	2	2	2	2	1	2	3	5	3	5	2.25	3.33333	3	4	2
20	121	98	1	2	2	6	1	4	4	3	4	1	2	2	2	2	2	1	4	3	4	2	1	2	2	3	2	2	4	2	2	4	4	2	3	2	2	2	2	3	2	4	4	4	3.75	1.66667	1.75	2.5	3.25
21	140	185	1	2	2	5	1	5	5	5	5	5	5	5	5	5	5	5	5	5	5	5	5	5	5	5	5	5	5	5	5	5	5	5	5	5	5	5	5	5	5	5	5	5	5	5	5	5	5
22	147	154	1	2	2	4	1	5	5	5	5	3	4	3	3	3	2	3	4	3	3	5	4	5	5	4	5	5	5	3	5	5	3	5	3	4	5	4	5	5	4	5	5	4	5	3.33333	2.75	4.5	4
23	101	95	1	3	2	2	1	1	3	1	2	4	2	2	2	3	4	4	4	4	4	5	2	2	3	2	2	2	2	1	2	4	2	4	4	3	2	1	1	3	1	2	2	3	1.75	2.66667	3.25	1.75	3.5
24	152	102	2	2	3	2	1	3	3	3	4	3	2	2	2	2	3	2	3	2	4	4	4	4	4	4	2	2	2	2	1	1	2	2	2	4	3	2	4	4	2	3	4	2	3.25	2.33333	2.25	1.75	1.75
25	111	86	2	3	2	2	1	3	3	1	2	4	2	2	2	1	2	2	2	3	2	2	2	2	2	1	3	3	4	4	3	1	3	1	2	3	3	2	2	2	4	2	2	2	2.25	2.66667	1.75	3.5	1.75
26	136	161	1	2	2	2	1	5	5	5	5	5	4	5	5	5	5	5	4	3	4	5	5	5	4	5	4	3	3	4	4	5	5	4	5	5	5	5	5	3	3	4	3	2	5	4.66667	5	3.5	4.75
27	126	124	1	3	2	6	1	2	4	2	2	3	3	2	4	4	4	3	4	4	4	3	4	4	4	2	4	2	2	3	3	5	4	3	3	4	4	4	3	2	4	4	4	4	2.5	2.66667	3.75	2.5	3.75
28	130	180	1	1	2	1	1	5	4	5	5	4	4	5	5	5	5	5	4	5	5	5	5	5	5	5	5	5	5	5	5	5	5	5	4	5	5	5	5	5	5	5	5	5	4.75	4.33333	5	5	4.75
29	103	91	1	2	2	6	1	3	2	4	4	2	2	2	3	2	2	2	4	4	3	4	2	2	4	3	2	1	2	2	3	3	2	2	2	2	1	2	1	2	2	3	2	3	3.25	2	2.25	2	2.25
30	161	159	1	2	2	5	1	5	5	5	5	5	3	3	5	5	3	5	5	3	5	5	5	5	5	4	5	5	5	5	5	3	3	3	3	4	3	5	3	3	4	5	4	5	5	3.66667	4.5	5	3
31	108	149	2	2	3	5	1	5	5	5	4	5	5	5	5	5	3	4	5	5	5	3	4	2	2	2	2	3	3	3	3	4	3	4	3	5	5	5	5	5	5	4	4	4	4.75	5	4.25	3	3.5
32	147	97	2	3	2	4	1	4	4	4	4	1	1	2	3	3	2	2	4	4	4	4	2	4	2	2	2	2	2	2	3	2	1	2	2	2	2	2	3	2	2	3	3	4	4	1.33333	2.5	2.25	1.75
33	118	112	1	2	2	2	1	2	2	2	2	4	5	4	3	4	2	4	2	4	2	2	4	2	2	4	2	3	2	4	2	4	4	4	4	4	2	3	2	4	3	3	2	4	2	4.33333	3.25	2.75	4
34	160	111	2	2	2	2	1	2	2	4	2	3	4	4	2	3	1	1	5	4	5	4	2	3	4	4	2	2	2	2	4	2	2	2	2	4	5	3	4	3	4	4	2	3	2.5	3.66667	1.75	2.5	2
35	104	107	2	2	2	6	1	4	3	4	4	2	4	4	1	2	3	3	2	2	1	1	3	1	2	3	1	4	2	3	4	3	2	4	2	4	4	3	4	4	4	4	2	4	3.75	3.33333	2.25	3.25	2.75
36	111	185	2	2	2	4	1	5	5	5	5	5	5	5	5	5	5	5	5	5	5	5	5	5	5	5	5	5	5	5	5	5	5	5	5	5	5	5	5	5	5	5	5	5	5	5	5	5	5
37	135	145	2	2	2	6	1	5	4	5	5	3	3	4	3	5	3	3	5	4	5	5	5	4	5	3	4	4	5	5	5	3	3	5	3	3	3	4	3	5	3	3	3	2	4.75	3.33333	3.5	4.75	3.5
38	141	165	1	3	2	5	1	5	3	5	5	5	5	5	4	4	3	4	3	3	5	3	3	3	5	5	3	5	5	5	4	5	5	5	5	5	5	5	5	5	5	5	5	5	4.5	5	3.75	4.75	5
39	124	139	2	4	1	6	1	3	3	2	3	4	5	3	5	5	5	4	5	5	5	4	3	3	3	3	3	3	2	4	3	4	5	5	5	5	3	5	3	3	3	3	4	3	2.75	4	4.75	3	4.75
40	98	126	2	2	2	5	1	3	5	4	4	2	1	1	5	5	3	5	2	2	2	3	5	4	3	4	4	2	2	2	2	4	4	4	4	4	3	3	4	3	4	5	5	4	4	1.33333	4.5	2	4
41	139	116	1	2	2	4	1	3	4	4	4	3	4	4	3	2	2	2	2	2	2	4	2	2	3	1	2	3	4	4	4	4	4	4	3	4	3	3	5	5	4	3	2	2	3.75	3.66667	2.25	3.75	3.75
42	132	156	2	4	1	7	1	5	5	5	3	5	5	4	4	5	5	5	5	3	3	4	5	4	5	5	5	3	4	5	3	5	5	3	3	3	3	5	5	4	5	3	4	3	4.5	4.66667	4.75	3.75	4
43	112	96	2	2	2	4	1	2	4	2	3	4	4	3	1	3	1	1	2	2	2	2	2	2	4	2	4	4	4	3	3	3	2	1	2	2	2	2	4	4	4	2	2	2	2.75	3.66667	1.5	3.5	2
44	151	102	1	2	2	2	1	3	4	3	4	2	3	3	4	3	4	3	2	2	2	4	4	2	3	4	2	4	2	2	2	2	3	4	3	2	2	2	2	1	2	2	4	2	3.5	2.66667	3.5	2.5	3
45	141	96	2	1	2	1	1	2	2	2	2	4	2	2	3	2	2	4	2	2	2	2	2	3	3	4	4	2	2	4	4	2	2	2	3	2	2	2	1	3	2	4	3	5	2	2.66667	2.75	3	2.25
46	151	124	2	2	2	6	1	3	2	4	2	4	3	4	4	4	3	4	3	4	4	3	4	3	4	3	3	2	2	4	4	2	4	2	4	4	4	3	4	2	4	4	3	4	2.75	3.66667	3.75	3	3
47	136	112	2	2	2	4	1	3	3	2	2	2	2	3	3	4	4	4	2	2	3	2	5	3	3	5	4	4	4	2	2	4	5	3	4	2	4	4	2	2	3	2	1	3	2.5	2.33333	3.75	3	4
48	107	101	1	2	2	5	1	2	2	3	2	2	2	2	4	4	4	5	3	4	4	4	2	3	2	2	2	2	2	2	2	2	3	4	3	2	3	2	2	3	3	2	2	4	2.25	2	4.25	2	3
49	109	103	1	4	1	8	1	2	3	3	2	3	4	3	2	2	2	2	4	4	4	4	2	2	2	2	1	3	4	3	2	4	2	3	4	1	3	2	2	2	2	4	5	4	2.5	3.33333	2	3	3.25
50	152	102	1	3	2	2	1	4	2	2	2	4	4	4	2	4	4	3	3	4	3	4	4	2	3	3	3	3	2	2	3	2	2	2	2	2	1	2	3	2	2	2	2	4	2.5	4	3.25	2.5	2
51	133	113	2	3	2	4	1	2	4	4	2	4	4	4	3	2	2	3	3	1	1	3	5	3	5	4	4	2	2	3	3	4	3	4	2	3	2	3	2	3	2	3	5	4	3	4	2.5	2.5	3.25
52	134	131	1	4	1	6	1	3	3	4	4	5	5	3	5	3	3	4	2	3	3	4	3	3	4	3	3	4	5	4	5	4	3	3	3	4	4	3	3	3	5	3	3	2	3.5	4.33333	3.75	4.5	3.25
53	124	93	2	2	2	4	1	3	4	4	5	4	5	5	3	2	2	2	3	2	1	2	2	1	2	3	2	3	1	2	2	2	3	4	4	2	1	2	2	1	1	2	2	2	4	4.66667	2.25	2	3.25
54	111	94	1	3	2	4	1	2	3	2	1	2	2	2	2	2	3	2	3	2	4	3	3	1	1	2	3	4	4	4	3	2	3	4	4	2	2	2	2	3	2	2	4	2	2	2	2.25	3.75	3.25
55	136	97	2	3	2	6	1	2	4	2	2	2	1	2	1	2	1	2	3	3	3	4	4	3	4	4	4	3	1	2	3	2	3	3	1	3	2	2	2	4	4	4	3	2	2.5	1.66667	1.5	2.25	2.25
56	157	162	2	3	2	2	1	5	5	5	5	5	5	5	4	5	5	5	4	5	4	5	3	5	5	5	5	3	5	5	3	5	5	5	5	3	5	3	3	3	3	5	3	3	5	5	4.75	4	5
57	124	107	2	4	1	6	1	2	2	3	2	5	5	4	4	4	2	3	2	2	3	3	4	3	4	2	2	2	2	3	2	3	2	2	2	2	2	2	4	4	4	4	4	2	2.25	4.66667	3.25	2.25	2.25
58	132	157	1	2	2	2	1	5	5	4	3	3	4	3	5	5	5	3	5	4	5	5	5	3	5	5	5	5	5	4	5	3	3	2	3	5	5	3	5	5	3	5	5	4	4.25	3.33333	4.5	4.75	2.75
59	106	155	1	2	2	2	1	5	5	5	5	4	5	5	5	4	3	3	5	5	4	5	5	5	5	5	5	5	3	5	5	3	3	4	5	3	3	2	4	3	2	4	3	5	5	4.66667	3.75	4.5	3.75
60	105	97	1	2	3	5	1	4	2	4	4	2	2	2	2	2	2	2	4	3	3	4	1	2	2	1	2	4	2	2	4	5	3	5	4	2	1	2	2	3	2	2	2	2	3.5	2	2	3	4.25
61	137	126	2	2	2	4	1	2	3	4	4	4	2	3	5	4	4	5	4	3	5	3	2	4	4	4	4	2	2	3	3	4	4	3	3	4	4	4	4	4	4	2	2	1	3.25	3	4.5	2.5	3.5
62	134	172	2	1	2	1	1	5	5	5	5	5	5	5	3	4	4	3	4	5	4	4	5	5	5	5	5	5	5	5	5	5	4	5	5	5	5	5	5	5	5	4	4	4	5	5	3.5	5	4.75
63	143	93	2	2	3	2	1	4	4	4	4	2	2	2	1	1	3	2	3	4	4	4	2	3	2	2	2	2	1	2	2	2	2	2	2	2	2	2	4	3	4	2	2	2	4	2	1.75	1.75	2
64	116	100	2	2	2	2	1	4	3	4	4	3	1	3	4	4	2	2	2	1	2	3	1	1	2	2	3	4	4	5	4	4	4	4	2	2	1	2	1	2	2	2	2	4	3.75	2.33333	3	4.25	3.5
65	163	147	1	1	2	1	1	5	5	5	5	5	4	3	5	3	5	5	3	4	3	5	5	5	4	4	5	5	5	5	4	3	5	3	3	2	3	3	3	4	3	3	3	2	5	4	4.5	4.75	3.5
66	134	100	2	1	2	1	1	3	4	4	4	2	3	4	3	1	2	1	5	4	4	4	2	2	4	4	2	2	2	1	3	2	1	1	2	2	4	4	3	2	2	3	2	2	3.75	3	1.75	2	1.5
67	133	148	1	2	2	5	1	5	5	5	4	5	4	4	3	5	5	3	3	5	4	3	4	5	5	3	4	3	3	3	3	5	4	5	5	3	4	5	3	5	3	3	3	4	4.75	4.33333	4	3	4.75
68	110	185	2	3	2	5	1	5	5	5	5	5	5	5	5	5	5	5	5	5	5	5	5	5	5	5	5	5	5	5	5	5	5	5	5	5	5	5	5	5	5	5	5	5	5	5	5	5	5
69	143	105	2	3	2	6	1	2	2	2	2	2	2	1	2	3	2	2	4	4	3	3	5	5	4	5	4	3	5	4	5	1	1	2	3	2	2	2	2	3	2	3	2	4	2	1.66667	2.25	4.25	1.75
70	106	105	1	1	2	1	1	4	4	3	4	3	3	2	2	2	2	2	4	2	4	3	3	4	4	3	3	2	2	2	2	2	3	2	2	3	2	4	3	2	3	4	3	3	3.75	2.66667	2	2	2.25
71	131	96	1	1	2	1	1	3	3	4	3	4	3	2	2	2	2	2	2	2	3	2	2	2	2	1	2	1	1	2	2	3	2	2	2	4	2	3	2	4	4	5	5	4	3.25	3	2	1.5	2.25
72	136	158	1	3	2	4	1	3	5	5	5	2	3	3	5	5	5	5	3	5	5	4	5	4	3	4	5	4	5	4	3	5	5	4	5	3	5	4	5	5	4	4	5	4	4.5	2.66667	5	4	4.75
73	97	152	2	2	2	2	1	4	5	5	5	3	3	3	5	3	3	4	5	3	4	3	4	4	5	4	5	5	5	5	4	3	3	3	3	5	5	5	5	5	4	5	4	3	4.75	3	3.75	4.75	3
74	141	112	2	2	3	2	1	4	4	3	4	2	3	2	4	3	2	2	3	4	4	3	4	4	3	4	4	2	2	2	2	4	3	4	4	2	4	3	4	2	3	2	2	1	3.75	2.33333	2.75	2	3.75
75	125	110	2	3	2	5	1	3	3	3	2	3	3	4	3	1	1	2	4	4	3	4	2	2	3	3	2	2	2	4	2	4	4	4	2	3	4	4	4	3	4	4	3	2	2.75	3.33333	1.75	2.5	3.5
76	141	117	2	2	3	6	1	4	2	2	4	3	4	2	3	4	4	5	4	4	2	3	4	2	4	4	4	2	2	1	2	2	2	4	4	4	4	4	2	3	2	4	4	3	3	3	4	1.75	3
77	107	120	1	1	2	1	1	3	3	2	4	2	4	4	4	5	5	5	4	2	2	3	3	5	4	4	4	4	4	2	4	3	4	4	3	2	1	1	3	2	3	2	4	2	3	3.33333	4.75	3.5	3.5
78	94	101	1	3	2	4	1	3	2	2	2	2	4	3	3	2	2	2	1	2	2	2	3	3	4	2	4	4	4	4	4	2	4	2	2	4	2	2	3	2	3	2	3	4	2.25	3	2.25	4	2.5
79	137	92	2	3	2	6	1	4	4	4	2	3	3	4	3	1	1	1	2	2	1	1	4	4	2	4	4	4	2	4	2	1	1	2	1	2	4	4	2	2	2	1	2	2	3.5	3.33333	1.5	3	1.25
80	118	104	2	1	2	1	1	4	4	2	4	4	2	2	1	3	1	1	4	3	4	2	4	2	3	4	2	3	2	2	2	4	4	4	5	2	2	2	4	3	2	3	2	2	3.5	2.66667	1.5	2.25	4.25
81	139	171	2	3	2	2	1	5	5	5	5	5	5	5	4	5	5	4	3	3	4	5	5	4	5	5	4	5	5	5	5	5	5	4	5	4	5	4	3	5	5	5	5	5	5	5	4.5	5	4.75
82	108	119	2	2	2	4	1	4	4	4	3	2	3	3	4	4	4	4	3	2	2	2	2	4	2	2	3	1	2	3	2	4	4	4	4	3	3	3	4	5	4	4	4	4	3.75	2.66667	4	2	4
83	132	116	2	3	2	4	1	3	2	4	2	5	4	4	4	3	4	3	3	4	4	2	2	4	2	2	2	3	4	3	3	2	2	2	2	4	4	5	4	5	3	2	2	3	2.75	4.33333	3.5	3.25	2
84	156	144	2	1	2	2	1	3	4	5	3	3	3	4	4	5	3	4	3	2	3	3	3	5	5	4	5	4	4	5	5	3	4	4	5	4	3	5	3	3	4	5	4	5	3.75	3.33333	4	4.5	4
85	100	102	2	1	2	1	1	2	2	2	2	2	4	4	2	2	2	3	3	2	3	4	2	2	2	2	2	2	2	2	3	3	2	4	2	4	3	2	4	4	2	5	4	5	2	3.33333	2.25	2.25	2.75
86	121	120	1	2	3	2	1	3	2	2	4	3	4	4	4	4	4	4	4	4	4	4	2	4	3	4	2	2	4	2	4	4	2	2	4	2	4	3	2	2	2	4	4	4	2.75	3.66667	4	3	3
87	118	101	2	3	3	4	1	3	4	4	4	3	4	2	3	1	2	3	3	1	2	2	3	3	2	2	4	2	3	2	3	1	2	2	1	5	3	4	4	4	5	1	1	3	3.75	3	2.25	2.5	1.5
88	137	185	2	1	2	1	1	5	5	5	5	5	5	5	5	5	5	5	5	5	5	5	5	5	5	5	5	5	5	5	5	5	5	5	5	5	5	5	5	5	5	5	5	5	5	5	5	5	5
89	106	120	2	1	2	1	1	4	4	4	3	3	3	4	3	3	4	2	2	2	2	4	4	4	2	4	2	4	4	2	3	4	5	4	3	3	4	4	4	4	3	2	2	2	3.75	3.33333	3	3.25	4
90	145	122	1	2	2	4	1	4	4	4	4	4	2	3	2	3	4	4	3	3	4	3	4	2	2	4	4	2	2	2	2	4	4	4	4	2	2	3	3	4	4	5	4	4	4	3	3.25	2	4
91	129	112	2	3	2	4	1	4	3	4	3	3	1	2	1	3	2	2	4	4	3	2	2	2	3	3	2	4	3	4	4	4	4	4	4	4	4	4	4	3	4	1	2	2	3.5	2	2	3.75	4
92	99	156	2	3	2	4	1	5	3	3	4	3	2	3	3	3	5	5	5	3	5	3	3	5	5	5	4	4	4	5	5	4	5	5	5	5	5	5	4	4	5	4	5	5	3.75	2.66667	4	4.5	4.75
93	110	117	1	3	3	2	1	4	4	4	4	4	3	4	2	2	2	3	4	4	4	4	4	2	2	3	2	4	4	4	3	1	3	2	2	2	4	4	3	3	3	2	4	4	4	3.66667	2.25	3.75	2
94	157	92	2	2	3	5	1	2	3	2	4	1	2	2	3	3	2	3	3	4	4	4	4	2	2	3	4	2	1	2	2	2	2	1	3	1	2	2	3	1	1	4	2	4	2.75	1.66667	2.75	1.75	2
95	117	103	1	3	3	2	1	3	2	2	2	4	5	5	2	2	2	2	2	2	2	1	3	2	2	2	2	4	3	3	2	2	2	3	2	5	4	4	4	4	3	3	4	2	2.25	4.66667	2	3	2.25
96	107	100	1	2	3	6	1	4	2	2	2	2	2	1	3	4	3	4	4	4	3	4	2	3	4	3	2	4	3	2	3	3	2	3	3	2	2	2	2	2	2	2	2	3	2.5	1.66667	3.5	3	2.75
97	129	164	1	3	2	4	1	3	5	3	5	5	5	5	5	5	5	4	5	3	5	5	5	5	5	4	5	5	5	5	5	3	3	3	5	5	5	5	4	4	5	3	3	4	4	5	4.75	5	3.5
98	164	142	2	1	2	1	1	3	3	5	4	4	3	3	4	5	4	5	3	5	3	4	3	4	5	4	4	5	5	5	5	5	4	5	3	4	3	3	2	3	3	3	4	2	3.75	3.33333	4.5	5	4.25
99	98	101	1	2	2	2	1	3	2	2	2	4	3	4	2	3	2	2	4	3	5	5	2	4	2	4	4	2	4	2	2	2	2	2	2	2	1	3	3	2	3	3	2	2	2.25	3.66667	2.25	2.5	2
100	131	142	2	2	2	5	1	4	5	4	5	3	5	4	3	3	3	4	3	3	3	5	3	5	5	3	4	3	3	3	3	5	5	5	5	5	3	3	5	3	3	3	5	3	4.5	4	3.25	3	5
101	128	151	1	1	2	1	1	3	3	5	5	3	3	4	3	4	5	3	3	4	5	5	4	5	4	5	5	5	4	3	3	5	4	5	5	4	4	5	5	5	4	3	3	3	4	3.33333	3.75	3.75	4.75
102	121	157	1	1	2	1	1	4	5	4	4	4	3	5	2	3	3	3	3	5	4	5	5	3	5	4	5	5	5	5	5	5	5	4	5	5	5	5	4	5	5	3	4	3	4.25	4	2.75	5	4.75
103	106	118	1	4	1	3	1	2	2	2	2	5	5	3	2	3	1	2	5	4	4	4	4	3	4	2	4	3	3	4	4	2	1	2	3	4	3	4	4	4	3	4	3	4	2	4.33333	2	3.5	2
104	145	147	1	3	2	2	1	5	3	3	4	2	3	3	5	4	5	5	3	5	4	5	4	5	5	5	5	4	4	3	5	2	3	3	3	3	5	5	5	3	5	4	4	3	3.75	2.66667	4.75	4	2.75
105	160	151	1	2	3	2	1	4	3	3	2	3	4	3	4	4	5	5	5	5	5	5	3	3	5	5	3	3	3	3	5	3	3	5	3	5	5	5	5	5	5	5	5	4	3	3.33333	4.5	3.5	3.5
106	116	185	2	1	2	1	1	5	5	5	5	5	5	5	5	5	5	5	5	5	5	5	5	5	5	5	5	5	5	5	5	5	5	5	5	5	5	5	5	5	5	5	5	5	5	5	5	5	5
107	134	151	1	3	2	4	1	3	5	5	5	5	5	5	5	5	5	5	4	3	4	4	4	5	5	5	5	2	3	4	3	3	4	5	4	3	2	4	2	3	4	5	4	4	4.5	5	5	3	4
108	163	99	1	2	3	4	1	3	2	2	2	3	4	4	3	2	2	2	4	2	4	3	2	2	2	2	2	1	3	3	1	3	4	4	4	3	4	2	2	4	3	2	1	3	2.25	3.66667	2.25	2	3.75
109	110	92	1	2	2	5	1	2	3	2	1	3	4	2	3	4	3	4	2	2	1	1	2	2	2	3	4	3	1	1	2	3	3	4	4	2	4	2	2	2	2	2	3	2	2	3	3.5	1.75	3.5
110	134	143	2	3	2	4	1	3	3	3	3	4	5	5	5	4	4	4	3	3	4	4	3	3	4	3	3	4	3	3	3	4	5	4	5	5	4	5	3	3	5	5	5	4	3	4.66667	4.25	3.25	4.5
111	151	146	2	2	2	4	1	3	3	2	2	4	3	3	3	4	5	4	5	5	5	5	5	5	5	3	4	3	3	5	4	3	4	3	5	5	5	5	5	5	5	3	2	3	2.5	3.33333	4	3.75	3.75
112	99	155	1	2	2	5	1	5	3	5	5	5	5	5	5	4	5	3	4	5	4	5	5	5	4	3	5	3	3	5	5	3	5	5	3	3	3	3	3	3	5	3	5	5	4.5	5	4.25	4	4
113	130	185	2	3	2	5	1	5	5	5	5	5	5	5	5	5	5	5	5	5	5	5	5	5	5	5	5	5	5	5	5	5	5	5	5	5	5	5	5	5	5	5	5	5	5	5	5	5	5
114	114	152	1	2	2	5	1	5	5	5	3	5	5	4	3	3	5	5	5	3	4	4	4	5	5	5	5	3	3	5	5	4	5	5	5	3	2	2	3	3	3	5	3	5	4.5	4.66667	4	4	4.75
115	135	117	2	2	2	4	1	3	5	4	5	3	3	3	2	2	2	2	2	2	2	3	1	1	2	3	2	3	3	3	5	4	4	4	4	5	4	3	3	4	4	4	4	4	4.25	3	2	3.5	4
116	139	102	2	4	1	6	1	4	5	4	5	2	2	2	3	3	2	1	2	4	4	4	2	2	3	2	1	4	4	2	2	2	2	2	2	4	2	2	4	4	4	1	2	2	4.5	2	2.25	3	2
117	120	120	1	2	2	6	1	2	2	2	2	4	4	2	4	4	4	5	5	4	4	5	2	2	3	2	4	3	3	3	2	2	4	4	2	4	4	4	2	4	4	3	2	4	2	3.33333	4.25	2.75	3
118	140	97	1	1	2	1	1	2	2	4	2	4	4	4	4	3	4	2	2	2	1	1	1	1	2	1	3	4	4	4	4	4	3	3	2	2	2	2	3	3	2	2	1	3	2.5	4	3.25	4	3
119	99	104	2	3	2	2	1	2	4	4	4	4	3	2	3	3	1	1	3	3	4	4	4	4	3	3	2	4	2	2	3	2	1	1	2	3	3	2	2	3	2	3	4	4	3.5	3	2	2.75	1.5
120	128	97	2	2	2	2	1	3	2	2	2	2	2	3	4	5	4	4	4	4	2	2	3	4	3	4	3	2	3	2	2	2	2	2	1	2	2	2	2	2	2	3	2	2	2.25	2.33333	4.25	2.25	1.75
121	172	115	2	2	2	6	1	3	2	2	3	4	4	3	2	4	2	4	2	2	2	3	4	4	4	2	2	2	3	2	1	4	3	3	3	4	4	4	4	4	4	4	4	4	2.5	3.66667	3	2	3.25
122	111	106	2	3	2	4	1	4	3	4	4	2	2	4	2	3	2	2	2	3	4	3	4	3	4	2	2	4	4	2	3	2	4	2	3	2	2	2	2	1	2	4	4	4	3.75	2.66667	2.25	3.25	2.75
123	118	173	2	3	2	5	1	5	5	5	5	5	5	5	5	5	5	5	3	3	4	5	5	5	5	5	5	4	4	5	5	5	5	5	3	5	5	5	4	5	5	5	5	3	5	5	5	4.5	4.5
124	131	95	2	1	2	1	1	2	2	2	2	3	4	2	4	4	4	3	4	3	2	2	2	1	2	2	2	3	4	2	2	2	1	1	2	2	3	2	3	2	4	2	4	4	2	3	3.75	2.75	1.5
125	126	113	1	3	2	2	1	4	3	4	4	3	3	4	4	5	4	4	4	2	4	4	1	2	3	3	3	4	2	3	2	1	2	2	2	4	3	2	2	4	4	3	2	3	3.75	3.33333	4.25	2.75	1.75
126	134	113	1	2	2	2	1	4	3	3	2	4	2	4	2	4	4	4	3	4	3	4	4	2	4	4	2	1	2	3	1	3	2	4	2	4	4	2	4	4	4	2	3	2	3	3.33333	3.5	1.75	2.75
127	136	158	2	3	3	2	1	5	5	5	5	5	3	4	5	3	3	3	5	5	5	4	5	5	5	5	5	4	3	3	3	5	5	5	4	5	3	3	3	4	5	5	3	5	5	4	3.5	3.25	4.75
128	108	110	1	4	1	6	1	4	3	2	4	4	4	3	2	2	2	2	3	3	4	2	2	2	2	2	2	1	2	2	2	4	4	4	4	2	4	4	4	4	4	4	4	3	3.25	3.66667	2	1.75	4
129	104	123	2	2	2	2	1	3	3	3	2	2	2	2	2	2	2	4	4	4	4	5	3	4	3	4	4	4	4	2	2	5	4	3	4	4	3	3	4	3	4	4	4	4	2.75	2	2.5	3	4
130	129	106	2	2	2	6	1	2	4	2	2	4	3	4	4	4	4	3	5	4	4	4	2	1	2	2	1	3	2	2	2	2	1	2	2	4	4	3	2	2	4	4	4	2	2.5	3.66667	3.75	2.25	1.75
131	144	99	2	3	2	2	1	2	3	1	3	4	3	3	2	3	4	2	4	4	3	4	1	2	2	2	2	2	4	2	3	3	1	1	3	2	2	2	3	1	2	5	5	4	2.25	3.33333	2.75	2.75	2
132	118	114	2	3	2	5	1	4	4	4	4	4	4	5	5	4	4	4	2	3	2	4	1	3	3	2	2	2	4	4	2	2	2	2	2	2	2	2	3	3	3	3	4	4	4	4.33333	4.25	3	2
133	149	114	2	2	2	2	1	4	4	3	4	2	2	1	4	4	3	3	2	4	3	2	4	5	5	3	5	4	4	3	4	3	2	2	2	2	3	2	1	2	3	4	2	4	3.75	1.66667	3.5	3.75	2.25
134	95	147	2	1	2	1	1	3	3	3	4	4	4	5	4	4	5	5	3	5	3	5	4	3	3	3	4	5	4	5	5	4	5	5	5	3	3	3	4	3	3	3	5	5	3.25	4.33333	4.5	4.75	4.75
135	103	158	1	3	2	2	1	3	3	3	3	5	5	5	4	5	5	5	5	4	5	4	5	5	5	3	5	3	3	5	5	4	4	5	5	5	4	3	4	3	5	5	4	4	3	5	4.75	4	4.5
136	138	116	2	2	2	5	1	3	5	4	4	2	1	2	2	4	2	4	4	3	2	4	4	2	4	4	2	4	4	4	3	4	4	4	4	3	2	3	2	3	2	2	2	4	4	1.66667	3	3.75	4
137	124	185	1	2	2	6	1	5	5	5	5	5	5	5	5	5	5	5	5	5	5	5	5	5	5	5	5	5	5	5	5	5	5	5	5	5	5	5	5	5	5	5	5	5	5	5	5	5	5
138	128	163	1	2	2	6	1	4	4	3	4	5	5	4	5	5	5	5	5	4	3	4	5	4	4	5	5	4	5	3	3	5	5	5	5	5	3	4	4	4	5	5	5	5	3.75	4.66667	5	3.75	5
139	126	107	1	2	2	4	1	2	2	2	2	2	2	2	2	4	4	4	4	4	4	4	3	4	3	2	4	3	2	2	2	2	4	4	4	4	3	2	3	3	3	2	2	2	2	2	3.5	2.25	3.5
140	144	159	1	3	2	4	1	4	5	4	5	5	4	4	5	5	5	5	3	4	4	5	5	3	5	5	3	3	4	3	4	4	5	5	3	3	5	4	5	3	5	5	5	5	4.5	4.33333	5	3.5	4.25
141	121	110	1	1	2	2	1	3	5	5	3	1	2	3	4	4	3	4	5	4	5	4	2	3	2	2	3	1	1	2	1	2	2	3	2	4	4	3	4	3	4	2	2	3	4	2	3.75	1.25	2.25
142	138	115	2	3	2	6	1	4	3	5	4	4	2	4	2	2	2	1	4	3	4	4	2	4	2	2	4	5	5	3	4	4	2	4	2	2	2	2	4	2	2	2	4	4	4	3.33333	1.75	4.25	3
143	102	107	2	1	2	1	1	4	4	4	5	4	4	4	2	2	2	2	4	2	2	2	4	3	2	3	2	2	3	2	4	2	4	3	4	2	3	2	3	2	4	2	2	2	4.25	4	2	2.75	3.25
144	120	100	1	2	2	5	1	1	1	1	1	3	3	2	3	4	4	5	4	2	2	4	5	5	4	4	3	2	2	4	3	2	2	2	3	1	1	2	3	2	3	3	3	1	1	2.66667	4	2.75	2.25
145	135	130	1	3	2	5	1	4	4	4	4	4	2	4	2	1	1	3	3	3	3	4	3	4	5	4	4	4	4	4	4	2	2	4	3	3	4	4	4	5	4	5	4	4	4	3.33333	1.75	4	2.75
146	140	144	2	2	2	2	1	5	5	5	4	3	4	4	3	3	3	4	3	3	3	3	5	5	5	5	5	5	3	3	3	5	5	4	5	3	3	2	3	3	2	5	5	5	4.75	3.66667	3.25	3.5	4.75
147	120	115	1	2	2	4	1	4	3	2	4	2	4	4	4	2	4	4	2	4	2	4	2	2	3	3	4	2	2	3	2	3	2	2	3	4	4	3	4	2	2	5	4	5	3.25	3.33333	3.5	2.25	2.5
148	113	100	2	2	3	4	1	3	4	4	3	4	4	3	2	2	2	1	4	2	2	3	1	3	2	2	2	2	1	1	2	2	4	2	4	3	3	4	4	4	2	2	3	4	3.5	3.66667	1.75	1.5	3
149	143	121	2	4	1	6	1	4	3	4	4	3	4	2	4	4	5	3	4	4	3	4	4	2	2	4	4	2	4	2	3	3	2	2	3	2	4	2	2	3	2	5	4	5	3.75	3	4	2.75	2.5
150	105	152	2	2	2	6	1	3	3	3	4	5	5	5	3	4	5	5	5	4	5	5	5	3	5	5	3	5	5	5	5	3	3	3	3	4	3	3	3	4	4	5	4	5	3.25	5	4.25	5	3
151	130	111	2	2	2	4	1	2	4	4	2	2	2	4	4	4	4	4	4	5	4	3	2	3	2	2	2	5	4	4	3	3	2	2	1	2	2	2	4	2	4	3	3	2	3	2.66667	4	4	2
152	110	111	2	3	2	2	1	2	1	2	2	2	3	4	4	4	4	4	4	4	2	2	3	2	4	4	4	4	4	2	2	4	4	4	4	3	2	3	3	2	3	2	2	2	1.75	3	4	3	4
153	134	109	2	2	3	2	1	1	1	3	2	4	4	4	2	2	1	2	4	4	2	4	4	4	4	3	4	2	2	4	4	2	4	4	4	3	1	1	3	3	2	3	4	4	1.75	4	1.75	3	3.5
154	95	116	2	1	2	1	1	2	2	1	1	4	3	2	2	3	2	2	4	5	4	4	3	5	4	3	5	4	3	4	4	4	4	5	4	2	2	3	2	4	2	4	2	2	1.5	3	2.25	3.75	4.25
155	129	111	1	2	2	2	1	3	5	3	4	3	4	4	2	2	2	2	4	3	4	5	3	2	4	2	3	2	4	4	3	2	4	4	2	2	2	2	2	4	2	4	2	2	3.75	3.66667	2	3.25	3
156	102	120	1	2	2	2	1	5	3	5	5	3	4	2	2	3	2	2	4	4	4	2	2	4	4	3	4	4	4	5	3	5	4	4	4	2	2	3	2	2	2	2	2	3	4.5	3	2.25	4	4.25
157	147	142	1	1	2	1	1	3	3	4	5	3	3	5	5	4	3	3	2	2	3	2	3	5	3	3	4	5	5	5	4	3	5	5	5	4	3	4	3	3	5	5	5	5	3.75	3.66667	3.75	4.75	4.5
158	146	108	2	1	2	1	1	4	4	3	5	1	2	2	2	4	2	2	2	2	2	1	4	4	4	4	4	2	3	1	1	4	4	2	3	3	3	2	4	2	4	4	4	4	4	1.66667	2.5	1.75	3.25
159	110	98	1	1	2	1	1	3	2	2	2	3	4	4	4	4	2	4	4	4	3	5	4	2	2	2	2	2	2	2	1	2	3	2	2	3	1	2	2	3	2	2	2	3	2.25	3.66667	3.5	1.75	2.25
160	150	96	2	2	2	2	1	2	4	4	2	2	2	2	2	3	2	3	2	2	1	2	3	3	3	2	3	3	4	4	4	2	3	2	2	2	1	3	3	1	1	4	4	4	3	2	2.5	3.75	2.25
161	110	95	2	3	2	4	1	4	3	4	4	4	2	4	1	3	1	1	2	1	3	1	2	2	3	2	2	3	4	4	4	1	2	1	2	4	3	2	2	2	4	3	3	2	3.75	3.33333	1.5	3.75	1.5
162	137	122	1	3	3	6	1	2	3	2	2	2	3	4	4	4	4	4	3	4	4	4	3	3	3	4	2	4	3	2	3	4	2	2	4	4	3	4	5	4	4	3	4	3	2.25	3	4	3	3
163	107	115	2	3	2	5	1	4	3	4	4	3	2	2	2	3	4	2	4	3	4	3	4	4	3	4	2	3	5	5	4	4	2	2	4	3	2	3	2	3	2	3	2	2	3.75	2.33333	2.75	4.25	3
164	126	103	2	2	2	2	1	3	4	2	3	2	2	4	2	4	4	3	4	3	2	2	2	4	3	2	2	3	3	4	3	2	2	2	4	2	2	2	1	2	2	4	5	3	3	2.66667	3.25	3.25	2.5
165	127	148	1	4	2	6	1	3	3	4	3	3	5	3	5	4	5	5	5	5	5	3	3	3	4	5	5	5	4	5	5	3	3	3	2	5	4	5	5	5	5	2	4	2	3.25	3.66667	4.75	4.75	2.75
166	139	150	2	2	2	5	1	5	4	4	4	5	5	5	2	3	3	2	5	4	5	5	3	3	4	4	3	5	5	3	3	4	4	5	5	5	5	5	5	5	5	2	3	3	4.25	5	2.5	4	4.5
167	144	89	1	2	2	2	1	1	3	2	2	2	4	4	2	2	2	2	1	3	2	2	2	3	2	2	3	1	3	3	2	2	4	3	4	2	2	3	2	2	2	2	4	2	2	3.33333	2	2.25	3.25
168	128	108	2	4	1	6	1	5	4	4	4	2	1	2	4	4	4	3	1	2	1	2	4	2	4	4	4	4	4	2	4	4	3	2	2	2	4	2	4	4	2	1	2	1	4.25	1.66667	3.75	3.5	2.75
169	97	87	2	2	2	4	1	2	3	2	3	3	2	3	1	1	1	1	3	2	2	2	4	4	3	4	4	2	2	2	3	2	2	2	3	3	3	3	2	2	1	2	1	2	2.5	2.66667	1	2.25	2.25
170	120	118	2	3	2	4	1	4	5	4	4	4	4	5	4	4	5	4	3	2	2	4	4	2	3	4	2	2	2	4	2	4	3	2	3	3	2	2	2	1	2	4	3	4	4.25	4.33333	4.25	2.5	3
171	160	185	2	3	3	5	1	5	5	5	5	5	5	5	5	5	5	5	5	5	5	5	5	5	5	5	5	5	5	5	5	5	5	5	5	5	5	5	5	5	5	5	5	5	5	5	5	5	5
172	111	143	2	1	2	1	1	5	3	3	5	5	3	4	3	5	5	5	5	5	4	5	5	3	3	4	3	4	3	3	4	4	5	5	5	3	3	2	4	3	2	3	4	3	4	4	4.5	3.5	4.75
173	144	113	2	4	1	6	1	2	2	2	2	2	2	2	4	4	2	3	3	4	4	2	2	4	4	2	3	2	4	2	3	2	4	4	3	5	3	4	5	4	5	4	2	2	2	2	3.25	2.75	3.25
174	149	135	2	2	2	4	1	4	4	4	4	3	3	2	4	3	4	2	4	4	3	4	5	5	5	5	4	4	3	3	3	4	5	4	5	5	4	3	4	4	3	2	1	2	4	2.66667	3.25	3.25	4.5
175	118	91	2	2	3	2	1	3	2	3	2	2	4	4	3	2	2	3	2	2	2	4	2	3	2	3	2	2	3	2	2	1	1	1	3	2	3	2	3	3	2	4	3	2	2.5	3.33333	2.5	2.25	1.5
176	108	112	2	2	2	4	1	1	1	2	3	5	4	3	3	4	3	4	2	3	2	2	3	3	3	3	4	3	3	2	2	3	4	2	3	2	4	4	2	4	4	4	4	4	1.75	4	3.5	2.5	3
177	130	144	1	2	2	5	1	3	3	4	3	3	3	3	4	3	5	5	5	5	4	4	5	5	3	5	3	5	5	3	4	5	5	3	3	3	3	5	3	5	5	3	3	3	3.25	3	4.25	4.25	4
178	139	150	2	2	2	4	1	3	3	3	5	3	5	5	3	4	5	3	4	3	3	3	4	5	5	4	5	3	3	3	4	4	5	5	5	5	5	5	5	5	5	3	4	3	3.5	4.33333	3.75	3.25	4.75
179	98	142	1	4	1	6	1	4	3	5	5	3	5	5	3	4	3	3	5	4	4	3	3	3	5	5	3	3	3	4	4	3	3	5	4	3	3	3	5	3	3	5	5	5	4.25	4.33333	3.25	3.5	3.75
180	161	153	2	3	2	2	1	5	5	5	5	2	3	3	3	2	2	3	5	5	5	5	5	5	5	5	5	5	4	5	3	5	5	4	3	5	3	3	5	4	5	3	3	5	5	2.66667	2.5	4.25	4.25
181	152	118	1	2	2	2	1	4	3	4	2	2	4	4	4	3	4	3	4	3	4	4	4	4	4	4	5	2	3	3	2	2	4	3	2	2	2	3	2	3	2	4	2	4	3.25	3.33333	3.5	2.5	2.75
182	120	150	1	3	2	4	1	5	3	5	3	5	5	5	4	3	5	5	5	5	5	5	2	4	2	3	4	5	4	4	3	3	5	4	5	4	3	4	3	3	3	4	5	5	4	5	4.25	4	4.25
183	160	101	2	3	2	2	1	2	2	2	2	1	2	2	4	4	3	3	4	2	4	2	4	2	2	3	2	2	4	2	4	1	3	2	3	4	4	2	2	2	2	4	4	4	2	1.66667	3.5	3	2.25
184	106	111	1	2	3	2	1	4	2	2	2	4	4	5	2	4	4	2	4	3	4	2	3	4	4	4	4	3	2	2	2	3	4	5	3	2	3	2	2	2	2	2	2	3	2.5	4.33333	3	2.25	3.75
185	132	97	1	1	2	1	1	2	2	4	4	3	3	2	1	3	2	1	2	2	1	1	2	4	2	2	2	3	2	4	4	3	4	2	2	3	2	3	2	2	3	4	4	5	3	2.66667	1.75	3.25	2.75
186	127	99	2	1	2	1	1	2	2	1	1	2	2	4	1	2	3	3	2	2	2	3	4	4	4	4	3	2	3	3	2	3	4	4	5	1	3	3	1	2	2	4	2	4	1.5	2.66667	2.25	2.5	4
187	106	145	1	3	2	2	1	5	5	3	3	3	3	3	3	3	4	4	5	5	5	5	5	5	5	5	5	3	3	3	3	5	3	3	3	3	5	3	5	5	3	4	3	4	4	3	3.5	3	3.5
188	121	155	2	2	2	2	1	4	3	3	3	5	3	5	5	5	5	5	4	3	4	5	5	5	5	5	5	5	5	3	3	4	3	3	3	5	5	5	5	4	5	3	3	4	3.25	4.33333	5	4	3.25
189	138	150	2	1	2	1	1	3	5	5	5	4	3	3	3	2	4	4	3	3	3	3	5	5	4	4	5	5	5	5	5	3	3	5	3	5	5	5	5	5	3	4	4	4	4.5	3.33333	3.25	5	3.5
190	130	106	2	2	2	4	1	1	2	1	2	2	2	2	2	2	2	2	5	4	3	4	4	5	5	4	4	4	2	2	3	2	3	2	1	3	4	4	4	4	3	2	2	3	1.5	2	2	2.75	2
191	115	117	2	2	3	6	1	4	3	4	4	2	4	4	3	4	3	4	4	4	4	3	2	4	4	3	4	2	3	4	3	2	3	4	3	2	2	3	2	3	2	2	4	2	3.75	3.33333	3.5	3	3
192	154	112	1	2	2	2	1	4	2	3	4	4	3	4	2	2	1	1	3	2	4	3	4	4	4	4	4	3	5	3	3	1	1	2	1	4	3	4	5	5	4	2	2	2	3.25	3.66667	1.5	3.5	1.25
193	110	110	2	3	2	5	1	2	2	2	2	2	2	2	3	4	4	4	3	4	4	4	4	2	4	2	2	2	2	2	1	3	2	2	4	4	4	4	4	2	4	4	4	4	2	2	3.75	1.75	2.75
194	97	119	2	2	2	5	1	4	4	4	3	2	4	2	4	2	2	2	3	4	2	2	2	4	4	2	3	4	4	4	3	3	5	5	3	4	4	3	4	4	5	1	1	3	3.75	2.66667	2.5	3.75	4
195	149	96	2	3	2	2	1	3	2	2	2	2	2	2	4	4	2	3	4	4	4	2	3	2	2	4	3	2	3	4	4	1	2	1	3	1	2	1	2	2	2	4	4	2	2.25	2	3.25	3.25	1.75
196	123	153	1	2	2	2	1	3	3	5	4	4	4	5	4	3	5	5	5	3	5	4	4	3	5	3	3	5	5	5	3	5	5	4	5	4	5	5	5	3	5	3	3	3	3.75	4.33333	4.25	4.5	4.75
197	105	143	2	2	2	2	1	4	5	5	5	4	3	5	4	4	5	5	3	4	3	4	4	5	3	4	5	3	4	3	5	5	4	5	5	3	3	3	3	3	3	3	2	2	4.75	4	4.5	3.75	4.75
198	130	141	2	3	2	2	1	3	4	2	3	3	3	5	3	3	3	3	3	4	3	4	5	5	5	5	5	5	5	4	5	5	3	5	4	4	4	2	3	2	2	4	5	5	3	3.66667	3	4.75	4.25
199	154	154	1	2	2	2	1	2	4	3	3	5	5	5	3	5	5	4	4	4	3	3	5	3	5	5	5	5	5	5	3	5	5	5	4	4	5	5	4	3	4	3	5	3	3	5	4.25	4.5	4.75
200	122	104	2	2	3	5	1	2	3	3	2	2	4	2	2	3	1	3	1	1	3	1	2	4	2	2	3	2	4	4	2	2	4	4	2	4	4	4	4	4	4	3	4	3	2.5	2.66667	2.25	3	3
201	99	90	2	2	2	4	1	2	2	1	2	2	2	1	3	4	3	4	2	3	3	4	2	3	4	2	2	2	3	4	4	2	4	2	2	1	2	2	1	2	2	2	2	2	1.75	1.66667	3.5	3.25	2.5
202	145	116	2	1	2	2	1	3	2	4	2	3	2	2	5	4	3	4	2	4	4	2	2	4	4	2	3	4	2	2	2	3	4	3	4	3	4	5	4	4	3	4	2	2	2.75	2.33333	4	2.5	3.5
203	142	112	2	2	2	2	1	2	4	4	2	4	4	4	3	4	3	3	2	2	2	3	2	3	3	2	1	1	1	3	2	4	4	4	3	4	3	2	4	4	4	4	4	4	3	4	3.25	1.75	3.75
204	119	105	2	3	2	6	1	2	2	3	3	3	1	3	2	2	2	2	4	4	2	4	4	2	4	4	2	1	2	2	1	2	2	2	3	4	5	4	3	4	3	5	4	3	2.5	2.33333	2	1.5	2.25
205	121	151	1	3	2	2	1	3	4	3	3	5	3	4	5	5	5	5	5	5	5	5	5	4	3	5	3	2	2	3	3	3	5	4	5	5	3	5	5	5	5	5	3	3	3.25	4	5	2.5	4.25
206	105	102	2	2	2	2	1	4	2	4	4	4	2	2	4	4	4	4	2	4	2	2	2	2	2	1	2	2	2	2	4	2	4	4	4	2	1	3	2	1	2	4	4	2	3.5	2.66667	4	2.5	3.5
207	138	94	1	2	2	2	1	2	2	1	2	2	3	2	3	2	2	3	3	4	4	3	2	3	2	1	1	4	3	4	3	3	4	3	2	2	2	2	2	2	2	3	4	2	1.75	2.33333	2.5	3.5	3
208	126	154	2	1	2	1	1	3	4	3	5	5	3	3	5	5	5	5	5	5	5	4	3	3	3	4	3	5	5	4	5	3	3	3	4	4	5	3	5	5	5	4	5	5	3.75	3.66667	5	4.75	3.25
209	138	91	1	2	3	4	1	2	1	1	3	3	4	4	2	1	1	2	4	2	2	2	2	2	2	1	2	4	4	4	4	2	1	2	1	3	4	3	2	2	3	4	2	3	1.75	3.66667	1.5	4	1.5
210	147	107	2	2	2	5	1	5	4	5	4	2	2	1	2	3	3	1	2	2	2	3	3	2	3	2	4	4	4	4	4	2	2	3	2	2	4	4	2	4	3	3	3	2	4.5	1.66667	2.25	4	2.25
211	119	101	1	2	2	2	1	2	2	2	3	4	3	4	3	4	4	5	3	2	2	2	1	2	2	3	2	2	4	4	3	2	2	2	1	2	4	2	3	2	4	4	3	2	2.25	3.66667	4	3.25	1.75
212	126	153	1	3	2	4	1	5	5	4	4	4	5	4	3	4	5	3	3	4	3	3	5	5	4	5	5	5	3	5	3	3	3	3	4	5	5	5	5	3	3	5	5	5	4.5	4.33333	3.75	4	3.25
213	95	127	2	2	2	6	1	3	2	4	2	4	4	4	4	4	4	5	2	2	2	2	4	4	4	3	3	4	3	4	2	4	3	4	4	4	3	3	4	4	4	4	3	4	2.75	4	4.25	3.25	3.75
214	123	91	1	1	2	1	1	3	2	2	2	1	2	2	4	2	3	2	2	2	1	2	3	4	3	4	5	2	2	2	2	3	3	4	5	3	1	2	2	2	2	1	1	3	2.25	1.66667	2.75	2	3.75
215	129	104	1	2	2	5	1	2	2	2	2	4	4	4	2	2	2	2	3	3	2	2	2	3	2	3	2	4	4	4	5	2	4	3	2	2	3	4	4	3	2	2	4	2	2	4	2	4.25	2.75
216	136	162	2	2	2	6	1	5	5	5	5	5	5	5	5	4	4	4	3	3	5	5	4	5	5	5	5	5	5	5	5	4	5	5	5	2	3	3	3	3	4	5	3	5	5	5	4.25	5	4.75
217	121	90	1	3	3	5	1	1	2	1	3	2	2	4	2	4	2	2	2	2	2	2	4	2	2	3	4	4	2	2	2	3	3	3	2	2	2	2	3	1	2	4	3	2	1.75	2.66667	2.5	2.5	2.75
218	162	147	1	2	2	2	1	4	3	4	5	3	5	5	3	4	5	5	4	4	5	5	3	3	3	3	3	5	5	5	3	5	5	4	5	3	3	4	2	3	2	4	5	5	4	4.33333	4.25	4.5	4.75
219	122	93	1	2	2	5	1	2	2	2	3	2	2	4	2	2	2	2	2	4	2	2	3	2	4	2	2	2	2	3	3	3	4	2	2	2	3	2	4	3	3	3	2	2	2.25	2.66667	2	2.5	2.75
220	133	153	1	2	2	6	1	4	5	5	5	5	5	5	5	5	5	5	3	3	3	5	5	5	5	5	5	4	3	4	3	2	3	4	3	5	4	5	4	3	3	4	4	2	4.75	5	5	3.5	3
221	112	112	2	3	2	5	1	2	4	3	2	1	3	3	3	2	2	2	2	4	2	3	2	2	2	3	2	4	5	5	5	2	2	3	4	4	3	3	4	5	4	4	4	2	2.75	2.33333	2.25	4.75	2.75
222	136	100	1	2	3	4	1	2	2	2	2	2	2	2	2	2	2	2	2	2	2	2	2	1	2	2	2	4	4	4	4	4	4	4	4	4	4	3	3	4	4	3	2	2	2	2	2	4	4
223	164	108	2	2	2	5	1	2	2	2	2	2	4	4	3	2	3	2	2	2	2	3	2	2	4	3	2	2	2	4	3	2	2	4	4	5	4	5	4	4	3	4	2	4	2	3.33333	2.5	2.75	3
224	108	106	2	2	3	4	1	4	5	5	4	5	4	4	2	2	3	2	2	2	2	2	2	2	2	2	4	3	4	2	3	4	4	4	5	2	1	2	1	2	1	2	2	4	4.5	4.33333	2.25	3	4.25
225	129	121	1	1	2	1	1	4	2	4	4	4	4	2	2	4	4	2	2	4	2	2	4	2	3	4	2	4	4	4	5	2	3	4	2	3	4	4	4	5	4	2	3	3	3.5	3.33333	3	4.25	2.75
226	152	92	2	1	2	1	1	2	2	1	1	2	2	2	2	2	1	3	3	2	3	1	4	4	4	4	4	2	2	4	3	2	2	2	2	3	2	2	2	2	4	3	2	4	1.5	2	2	2.75	2
227	110	111	2	1	2	1	1	3	4	4	4	3	2	2	2	4	3	4	4	4	4	4	2	3	3	2	2	2	2	3	2	2	2	2	2	4	4	3	4	2	3	4	3	4	3.75	2.33333	3.25	2.25	2
228	146	102	2	2	3	4	1	2	3	4	3	2	3	2	4	4	4	2	4	4	4	4	4	4	3	2	4	2	2	2	4	2	2	1	2	2	2	2	2	2	2	2	3	2	3	2.33333	3.5	2.5	1.75
229	147	163	2	3	2	2	1	3	5	5	5	5	5	5	3	5	4	3	5	5	5	5	4	4	5	5	4	4	5	4	5	5	5	5	4	3	5	4	5	3	3	5	4	4	4.5	5	3.75	4.5	4.75
230	154	116	2	1	2	1	1	3	2	4	2	2	3	3	3	4	4	4	4	4	4	2	4	4	4	4	3	1	3	1	1	3	5	4	5	4	2	2	4	4	2	2	4	2	2.75	2.66667	3.75	1.5	4.25
231	115	123	2	3	3	2	1	4	4	2	4	3	2	3	3	2	2	3	2	4	4	4	2	3	2	2	4	4	3	3	2	4	4	5	4	5	4	4	5	4	4	3	3	3	3.5	2.66667	2.5	3	4.25
232	126	145	2	3	2	2	1	5	3	5	5	5	4	5	3	3	3	3	4	3	3	4	3	3	3	3	5	4	5	4	5	5	5	5	3	3	3	3	4	4	3	5	5	4	4.5	4.66667	3	4.5	4.5
233	103	85	1	2	2	4	1	1	2	2	2	2	2	2	2	3	3	2	4	4	4	4	2	1	2	2	1	4	4	4	3	2	2	2	1	1	2	1	2	2	2	2	2	2	1.75	2	2.5	3.75	1.75
234	125	113	2	2	2	5	1	4	4	4	3	1	2	2	5	4	5	5	3	4	3	4	3	2	3	2	2	2	3	2	1	4	2	3	2	4	4	4	4	4	3	2	2	2	3.75	1.66667	4.75	2	2.75
235	132	93	1	2	3	5	1	2	4	2	2	4	4	3	4	4	4	3	3	2	2	2	2	1	1	2	2	2	3	1	2	2	3	2	3	1	2	1	3	2	1	5	3	4	2.5	3.66667	3.75	2	2.5
236	148	120	2	2	2	6	1	3	4	4	2	4	2	3	3	3	4	2	2	4	4	3	4	3	5	3	4	2	2	3	4	4	2	3	2	4	4	4	3	3	2	5	3	4	3.25	3	3	2.75	2.75
237	100	117	2	3	2	2	1	4	3	5	5	4	2	2	2	2	3	2	2	2	2	2	4	4	4	3	3	2	2	2	2	4	4	4	3	4	4	4	4	4	2	3	5	4	4.25	2.66667	2.25	2	3.75
238	164	118	1	1	2	1	1	2	2	4	4	4	4	4	4	4	3	3	2	2	4	3	3	4	4	3	2	2	4	3	3	3	4	3	4	4	4	2	2	4	2	2	4	3	3	4	3.5	3	3.5
239	132	166	1	2	2	2	1	4	5	5	5	3	3	5	5	5	5	5	5	5	4	4	5	5	5	4	5	3	3	3	4	5	5	5	5	5	5	3	5	5	5	5	5	3	4.75	3.66667	5	3.25	5
240	123	98	2	3	2	5	1	2	2	3	2	3	2	3	4	4	2	4	3	4	3	2	3	2	1	2	2	3	3	3	4	3	3	2	2	2	2	4	2	2	2	2	4	2	2.25	2.66667	3.5	3.25	2.5
241	107	138	2	1	2	2	1	5	4	3	5	2	2	3	5	5	5	4	3	4	3	5	5	3	5	3	3	3	4	3	3	3	3	2	4	5	3	3	5	3	3	4	5	5	4.25	2.33333	4.75	3.25	3
242	129	100	2	2	3	4	1	3	4	3	2	4	5	4	2	4	2	2	2	2	3	4	2	2	1	2	2	2	2	2	3	2	4	4	2	2	2	2	4	2	4	2	3	3	3	4.33333	2.5	2.25	3
243	168	129	1	2	3	5	1	4	4	4	4	2	2	2	4	4	3	4	4	4	3	3	4	2	3	3	4	4	5	5	5	3	4	3	3	3	3	4	3	5	4	4	2	2	4	2	3.75	4.75	3.25
244	100	148	1	4	1	6	1	2	2	4	2	3	4	2	5	4	5	5	5	5	3	5	5	5	5	4	4	3	4	4	3	3	4	5	5	5	5	5	5	5	3	4	3	3	2.5	3	4.75	3.5	4.25
245	109	116	2	2	2	2	1	2	1	3	2	4	3	2	4	3	4	3	3	4	4	4	3	4	3	2	2	4	3	4	4	4	5	3	5	4	3	2	4	2	3	2	2	2	2	3	3.5	3.75	4.25
246	109	111	1	4	1	8	1	2	2	3	2	3	4	3	4	4	5	3	2	2	2	2	4	5	4	4	3	2	2	4	2	4	5	4	4	2	2	2	1	1	1	4	4	4	2.25	3.33333	4	2.5	4.25
247	123	158	2	2	2	2	1	5	5	5	5	5	5	5	3	3	5	5	4	5	3	3	4	5	4	3	5	5	5	5	5	3	5	3	3	4	3	5	3	4	3	5	5	5	5	5	4	5	3.5
248	140	102	1	2	2	4	1	4	3	4	3	2	2	4	3	3	4	4	3	2	2	3	4	2	2	2	2	4	2	2	4	4	4	4	3	1	2	2	2	2	2	2	2	2	3.5	2.66667	3.5	3	3.75
249	124	88	2	1	2	2	1	3	3	2	4	2	2	2	2	2	2	2	3	2	3	2	2	3	3	1	2	2	3	2	2	1	3	2	2	2	2	3	2	2	2	3	4	4	3	2	2	2.25	2
250	99	173	2	4	1	6	1	5	5	5	5	5	5	5	5	5	5	5	5	4	4	5	4	4	5	4	4	5	5	5	5	5	5	4	5	4	5	5	5	5	5	4	3	4	5	5	5	5	4.75
251	144	107	1	2	2	5	1	2	2	4	4	4	2	4	4	5	3	4	2	3	2	4	3	3	2	3	1	2	2	2	2	3	4	3	4	2	3	2	1	3	2	3	4	4	3	3.33333	4	2	3.5
252	111	150	1	2	2	2	1	3	3	4	4	4	3	5	3	3	4	3	5	5	5	5	5	3	5	3	5	3	3	3	3	5	3	5	3	5	5	4	5	5	5	5	4	4	3.5	4	3.25	3	4
253	136	115	2	3	2	2	1	3	2	1	2	4	4	5	3	3	2	2	4	4	2	2	2	3	2	2	2	3	3	2	3	4	4	3	4	4	5	3	4	3	4	4	3	5	2	4.33333	2.5	2.75	3.75
254	120	112	2	3	2	4	1	4	2	2	3	2	3	1	4	3	4	4	4	2	4	2	4	3	4	4	5	1	2	2	2	3	4	2	3	4	4	3	4	4	4	3	1	2	2.75	2	3.75	1.75	3
255	136	110	1	2	2	2	1	2	3	2	1	4	4	3	4	3	4	3	4	2	4	4	3	2	2	1	2	4	4	3	4	3	4	3	4	2	2	4	2	4	2	2	4	2	2	3.66667	3.5	3.75	3.5
256	127	130	1	1	2	1	1	3	4	2	4	3	4	4	4	3	2	3	4	4	4	4	4	3	4	4	4	5	3	3	4	4	2	4	4	4	3	4	4	4	4	2	3	2	3.25	3.66667	3	3.75	3.5
257	104	110	1	3	3	2	1	3	1	3	1	4	4	3	3	2	2	3	4	4	3	5	4	3	4	5	4	4	3	4	4	3	2	2	4	3	4	2	3	2	2	1	1	1	2	3.66667	2.5	3.75	2.75
258	156	113	2	1	2	1	1	4	4	5	5	4	2	3	2	4	4	3	2	2	2	2	4	4	4	5	5	5	4	4	3	2	2	3	2	1	2	3	2	2	1	3	2	2	4.5	3	3.25	4	2.25
259	111	108	2	3	2	6	1	2	2	2	4	3	4	3	4	4	2	4	4	3	3	4	2	2	2	2	4	5	4	4	4	2	2	2	2	3	4	2	2	4	2	2	2	2	2.5	3.33333	3.5	4.25	2
260	147	98	2	3	2	6	1	2	1	2	3	3	2	4	3	1	2	3	3	2	2	2	2	1	1	2	3	4	2	4	3	2	2	1	2	4	4	3	4	4	2	4	5	4	2	3	2.25	3.25	1.75
261	119	105	1	2	2	2	1	2	2	2	4	3	2	2	4	2	2	3	3	2	2	3	2	2	1	2	2	4	4	2	4	2	2	3	4	3	4	4	5	4	5	2	2	4	2.5	2.33333	2.75	3.5	2.75
262	128	152	2	1	2	1	1	5	3	3	3	2	3	3	3	4	3	5	5	5	5	5	5	5	5	5	3	5	3	5	4	3	5	3	4	4	5	4	5	5	3	4	5	5	3.5	2.66667	3.75	4.25	3.75
263	96	110	2	4	1	3	1	5	5	5	5	3	1	1	2	4	2	4	4	3	4	2	2	2	3	4	2	4	3	2	2	5	4	5	4	1	2	2	2	3	2	2	2	2	5	1.66667	3	2.75	4.5
264	135	138	2	3	2	2	1	3	3	3	4	4	3	3	5	5	5	5	3	3	3	2	3	2	3	3	3	5	4	5	5	5	5	3	5	3	4	3	3	3	3	5	4	5	3.25	3.33333	5	4.75	4.5
265	139	106	2	2	2	4	1	2	1	2	3	2	4	3	2	2	4	2	2	2	2	3	2	2	4	2	2	4	3	4	4	2	2	2	3	3	4	4	4	4	4	3	4	4	2	3	2.5	3.75	2.25
266	110	124	2	1	2	1	1	3	4	2	4	4	4	5	1	3	2	1	4	4	4	3	2	2	2	2	3	4	4	5	4	5	3	4	4	3	4	3	3	5	5	3	4	2	3.25	4.33333	1.75	4.25	4
267	97	157	1	2	2	4	1	4	4	3	5	5	5	4	5	5	5	5	5	5	5	5	5	5	5	5	5	3	3	4	3	4	5	5	4	2	2	3	3	3	3	5	5	5	4	4.66667	5	3.25	4.5
268	158	153	2	2	2	2	1	5	5	5	5	4	4	5	5	5	4	5	5	4	5	4	3	5	5	3	3	5	3	3	3	5	4	5	5	3	4	2	2	3	3	5	4	5	5	4.33333	4.75	3.5	4.75
269	117	97	1	2	2	6	1	2	2	1	3	3	4	4	2	2	4	3	4	2	4	2	2	2	2	2	1	2	2	2	1	3	2	2	3	4	4	4	4	3	4	2	2	2	2	3.66667	2.75	1.75	2.5
270	122	113	1	4	2	7	1	5	4	4	4	4	4	4	3	4	4	4	3	1	3	2	3	2	3	4	2	1	2	2	2	4	3	4	3	2	2	4	4	4	3	3	2	1	4.25	4	3.75	1.75	3.5
271	148	98	1	3	2	2	1	3	2	4	4	4	4	3	2	2	1	2	3	1	2	3	3	4	3	3	4	3	2	2	2	3	3	4	2	2	3	1	1	3	3	2	3	2	3.25	3.66667	1.75	2.25	3
272	134	152	2	2	2	2	1	3	4	4	4	3	3	3	3	4	3	5	5	5	5	5	5	3	3	4	4	5	5	4	4	4	5	5	5	4	5	3	3	5	3	5	4	5	3.75	3	3.75	4.5	4.75
273	125	106	1	2	2	6	1	2	1	2	3	2	4	3	2	2	4	2	2	2	2	3	2	2	4	2	2	4	3	4	4	2	2	2	3	3	4	4	4	4	4	3	4	4	2	3	2.5	3.75	2.25
274	101	105	2	2	2	2	1	4	2	3	2	4	4	3	2	4	4	4	2	4	4	4	2	3	3	4	2	3	2	4	2	2	2	1	2	2	2	3	2	1	2	3	4	4	2.75	3.66667	3.5	2.75	1.75
275	127	95	2	2	2	6	1	2	3	4	4	4	3	3	3	3	3	1	4	4	2	4	1	3	2	1	1	3	3	2	2	2	4	2	2	2	2	2	2	2	2	2	2	4	3.25	3.33333	2.5	2.5	2.5
276	121	145	2	2	2	5	1	3	3	2	2	5	5	5	4	5	5	5	3	5	3	4	5	4	3	5	3	4	5	4	4	4	5	5	4	4	3	3	2	2	2	5	5	5	2.5	5	4.75	4.25	4.5
277	134	112	1	2	2	6	1	3	4	3	3	2	2	2	4	2	2	3	2	4	2	2	2	3	1	2	3	4	3	2	4	5	3	5	5	4	4	4	3	3	4	3	2	3	3.25	2	2.75	3.25	4.5
278	119	114	2	2	2	5	1	4	2	4	4	3	2	4	4	2	4	4	2	2	2	2	2	2	2	4	4	4	4	3	3	2	2	3	4	2	4	2	2	2	4	5	4	5	3.5	3	3.5	3.5	2.75
279	125	153	2	3	2	4	1	5	5	4	5	5	4	4	5	3	3	3	3	3	3	4	5	3	3	4	5	5	5	5	5	5	5	3	3	5	5	5	5	5	4	3	3	3	4.75	4.33333	3.5	5	4
280	135	108	2	3	2	2	1	5	4	4	5	5	3	5	2	2	2	2	2	2	4	2	2	2	2	3	2	3	3	1	2	2	1	3	2	5	4	4	4	4	4	1	3	2	4.5	4.33333	2	2.25	2
281	99	107	1	2	2	5	1	2	2	2	3	2	2	2	5	3	3	4	2	2	2	3	2	1	1	3	2	4	4	3	4	2	2	2	2	5	4	3	4	3	4	5	4	4	2.25	2	3.75	3.75	2
282	135	157	2	3	2	2	1	5	4	3	5	5	4	5	3	3	3	5	3	3	2	2	5	5	4	5	5	5	5	4	5	5	5	5	3	3	4	5	5	5	5	5	4	5	4.25	4.66667	3.5	4.75	4.5
283	119	99	1	1	2	1	1	1	1	2	2	3	2	3	3	3	4	4	2	4	2	4	4	2	4	2	4	3	2	2	4	2	1	2	1	2	2	3	3	4	2	3	3	4	1.5	2.66667	3.5	2.75	1.5
284	125	95	2	2	2	4	1	4	2	2	2	3	4	4	2	2	3	2	3	3	3	4	1	2	1	2	1	2	2	3	3	2	4	2	2	3	2	3	3	3	2	2	4	3	2.5	3.66667	2.25	2.5	2.5
285	134	103	1	2	2	5	1	4	2	3	3	2	2	2	4	3	2	4	2	3	4	2	3	4	2	3	2	2	4	2	3	2	3	2	2	2	3	2	2	4	2	5	3	4	3	2	3.25	2.75	2.25
286	96	104	1	1	2	1	1	2	3	2	4	2	3	3	2	2	3	4	4	2	2	2	3	2	3	3	1	4	2	4	4	4	3	4	3	4	4	2	2	3	4	2	1	2	2.75	2.66667	2.75	3.5	3.5
287	142	92	2	2	2	5	1	3	1	1	3	2	2	2	3	2	2	3	4	4	4	4	2	2	3	3	4	2	3	4	2	2	1	2	1	2	2	4	2	2	3	2	2	2	2	2	2.5	2.75	1.5
288	149	124	2	2	2	6	1	4	5	4	4	2	4	4	4	4	4	4	2	4	4	4	2	3	4	4	2	4	2	3	2	2	2	2	2	3	4	4	4	3	4	3	4	4	4.25	3.33333	4	2.75	2
289	112	129	2	2	2	4	1	4	2	4	4	4	4	2	3	4	4	4	4	4	3	2	4	3	2	4	4	2	2	4	4	5	3	3	3	4	4	4	4	4	2	4	4	4	3.5	3.33333	3.75	3	3.5
290	106	179	1	3	2	2	1	5	4	5	4	5	5	5	5	5	5	5	4	4	5	4	5	5	5	5	5	5	5	5	5	5	4	5	5	5	5	5	5	5	5	5	5	5	4.5	5	5	5	4.75
291	129	103	2	4	1	8	1	2	2	4	2	2	2	2	3	2	1	2	3	4	2	3	4	4	4	5	4	4	4	4	4	2	2	2	3	2	2	1	3	2	2	3	4	2	2.5	2	2	4	2.25
292	98	99	1	2	2	2	1	5	4	5	4	2	3	1	2	3	2	2	2	1	1	2	2	3	2	2	4	2	2	4	3	2	2	2	2	2	4	4	3	2	2	4	4	3	4.5	2	2.25	2.75	2
293	138	105	2	3	2	6	1	4	4	2	4	4	2	4	3	2	1	1	4	2	4	4	4	4	2	3	4	4	4	5	4	1	2	1	2	2	2	3	2	4	2	2	1	2	3.5	3.33333	1.75	4.25	1.5
294	114	149	1	2	2	2	1	3	3	4	2	5	5	5	3	3	4	3	4	5	3	5	5	4	3	5	5	3	3	3	3	5	5	5	5	5	3	3	4	5	3	5	5	5	3	5	3.25	3	5
295	113	105	2	2	2	5	1	4	4	4	3	4	3	4	2	1	2	2	3	2	2	2	2	4	3	3	4	2	2	2	2	4	3	4	2	2	2	4	2	2	2	4	4	4	3.75	3.66667	1.75	2	3.25
296	143	151	2	3	2	2	1	5	5	4	5	3	4	4	5	3	4	5	2	2	2	3	5	3	4	4	3	5	5	4	3	5	3	5	5	3	5	5	5	5	4	4	5	5	4.75	3.66667	4.25	4.25	4.5
297	143	120	2	3	2	2	1	3	1	3	2	4	4	4	2	2	4	4	5	4	4	5	4	4	3	2	4	5	4	4	4	2	4	2	3	2	4	4	3	3	4	1	1	2	2.25	4	3	4.25	2.75
298	149	105	2	2	3	5	1	2	2	2	2	3	2	3	3	4	4	4	1	2	1	3	3	4	4	3	4	2	1	1	2	2	4	3	2	4	3	4	4	4	4	3	4	2	2	2.66667	3.75	1.5	2.75
299	121	116	1	2	3	2	1	4	3	3	4	2	2	4	3	2	4	3	3	4	4	3	4	2	4	2	2	4	2	4	3	2	4	3	2	3	4	3	4	4	5	2	2	3	3.5	2.66667	3	3.25	2.75
300	108	92	2	3	3	2	1	2	2	2	2	2	2	2	3	4	2	3	2	4	3	2	2	2	2	2	2	4	2	2	4	2	3	1	3	2	4	3	2	2	2	2	3	4	2	2	3	3	2.25
301	131	111	2	3	2	2	1	4	3	2	3	2	3	2	4	4	5	4	2	4	4	4	2	2	4	2	2	2	2	2	1	5	4	4	4	4	4	3	3	4	2	2	2	1	3	2.33333	4.25	1.75	4.25
302	96	109	2	3	2	6	1	4	4	3	3	2	2	3	2	4	4	4	2	1	2	1	4	5	4	4	5	2	2	2	2	1	2	2	2	4	4	3	4	4	3	3	4	2	3.5	2.33333	3.5	2	1.75
303	135	116	1	1	2	1	1	2	4	2	2	2	2	3	2	4	4	2	2	2	4	2	3	3	5	4	4	2	3	1	2	5	4	4	4	4	5	3	4	4	3	3	3	4	2.5	2.33333	3	2	4.25
304	128	93	1	2	2	2	1	4	4	3	4	2	2	1	4	2	3	4	1	3	1	2	2	2	1	3	2	3	4	4	3	3	2	2	2	2	2	2	2	2	2	4	2	2	3.75	1.66667	3.25	3.5	2.25
305	144	102	1	3	2	2	1	4	2	4	4	3	2	4	4	3	4	2	1	2	2	2	3	2	2	2	3	2	3	2	1	3	2	3	2	4	4	3	2	2	3	4	3	4	3.5	3	3.25	2	2.5
306	129	165	1	2	2	2	1	5	5	4	5	5	5	5	3	5	4	3	5	3	5	5	5	5	5	5	5	4	5	5	4	5	3	3	3	5	3	5	4	5	4	5	5	5	4.75	5	3.75	4.5	3.5
307	109	98	1	2	2	2	1	4	3	5	4	4	3	4	2	4	4	4	2	3	3	2	2	2	2	2	3	2	1	1	3	1	1	3	2	1	2	2	2	1	3	4	4	3	4	3.66667	3.5	1.75	1.75
308	170	185	1	2	2	4	1	5	5	5	5	5	5	5	5	5	5	5	5	5	5	5	5	5	5	5	5	5	5	5	5	5	5	5	5	5	5	5	5	5	5	5	5	5	5	5	5	5	5
309	111	106	2	2	2	5	1	4	4	4	4	2	4	2	4	2	2	3	2	2	4	2	4	2	2	4	2	2	4	4	4	2	2	2	3	4	2	2	3	4	3	1	3	2	4	2.66667	2.75	3.5	2.25
310	104	112	2	3	2	2	1	4	3	3	2	2	3	1	4	4	4	4	4	3	4	2	4	4	4	2	4	1	2	2	1	2	2	4	2	4	4	3	2	2	4	4	4	4	3	2	4	1.5	2.5
311	138	121	1	2	2	2	1	3	2	2	2	4	2	2	3	2	4	4	5	5	5	4	4	5	4	5	4	2	3	2	1	5	4	4	4	4	2	4	2	2	4	2	2	3	2.25	2.66667	3.25	2	4.25
312	145	114	2	3	2	2	1	2	4	4	4	4	4	2	4	4	5	5	4	4	4	3	2	2	4	2	3	5	4	5	4	1	3	2	1	2	2	2	1	2	3	2	2	3	3.5	3.33333	4.5	4.5	1.75
313	145	145	1	1	2	2	1	4	3	2	2	3	3	4	5	5	5	5	4	3	3	3	3	3	3	2	3	5	5	5	4	3	3	5	4	4	5	5	5	5	5	4	5	5	2.75	3.33333	5	4.75	3.75
314	130	100	1	2	3	6	1	2	4	2	4	3	2	2	4	4	2	4	2	3	2	2	3	3	4	4	2	2	3	2	4	2	2	2	4	2	2	2	3	2	2	4	2	2	3	2.33333	3.5	2.75	2.5
315	107	160	1	1	2	2	1	3	4	2	3	5	5	3	3	5	3	4	5	5	5	5	5	5	5	5	5	5	5	5	5	5	4	5	4	3	3	5	5	3	3	5	5	5	3	4.33333	3.75	5	4.5
316	96	160	2	2	2	2	1	3	4	3	3	5	4	3	5	5	5	5	5	4	4	5	5	5	4	3	3	5	5	4	5	3	5	3	3	4	5	5	5	5	5	5	5	5	3.25	4	5	4.75	3.5
317	123	156	2	3	3	5	1	5	4	4	5	3	4	3	5	3	3	3	5	5	5	5	5	5	5	4	4	4	5	5	5	3	3	3	5	5	5	5	5	4	5	3	4	2	4.5	3.33333	3.5	4.75	3.5
318	129	85	1	2	2	5	1	4	2	4	3	2	4	4	2	2	2	2	2	2	1	1	2	2	1	1	2	2	2	2	2	2	3	2	3	1	2	2	3	2	2	4	2	4	3.25	3.33333	2	2	2.5
319	126	140	1	2	2	4	1	5	5	3	3	5	3	5	3	5	5	3	3	3	5	3	5	3	3	5	3	2	2	4	3	5	3	5	5	3	4	3	3	2	3	5	5	5	4	4.33333	4	2.75	4.5
320	135	118	2	3	2	4	1	3	4	3	4	2	2	4	4	4	5	4	4	4	4	4	4	4	2	2	4	3	4	2	4	3	3	3	2	2	3	2	2	3	2	2	4	3	3.5	2.66667	4.25	3.25	2.75
321	107	102	2	2	2	2	1	3	3	3	3	3	2	2	2	2	2	4	2	4	4	4	2	2	4	2	2	1	2	2	2	1	2	2	2	3	4	3	5	4	3	4	4	3	3	2.33333	2.5	1.75	1.75
322	130	117	1	2	2	2	1	2	4	4	2	4	5	4	3	3	4	2	1	1	3	3	5	4	5	5	5	2	2	4	4	1	2	2	2	2	2	4	2	3	4	4	4	4	3	4.33333	3	3	1.75
323	95	117	2	2	2	2	1	4	4	2	4	4	4	3	4	2	3	3	4	4	4	4	1	2	3	2	2	2	4	4	2	2	2	1	1	5	5	4	4	3	3	4	4	4	3.5	3.66667	3	3	1.5
324	162	125	1	3	2	6	1	3	2	3	3	4	3	2	4	4	4	4	4	4	4	4	4	2	3	2	2	3	5	5	4	2	4	2	3	4	2	3	3	4	4	4	4	4	2.75	3	4	4.25	2.75
325	106	158	1	2	2	4	1	5	3	3	5	3	4	5	3	4	3	4	5	5	4	5	3	3	4	3	3	4	5	5	5	5	5	5	4	5	5	5	5	5	5	5	5	3	4	4	3.5	4.75	4.75
326	137	103	1	2	3	6	1	4	4	4	4	2	3	4	4	4	4	4	3	2	2	2	1	1	1	1	2	1	2	2	2	3	4	4	4	2	1	2	3	3	2	4	4	4	4	3	4	1.75	3.75
327	111	93	1	1	2	1	1	4	3	2	2	1	2	1	2	3	3	4	2	2	2	2	2	2	3	2	1	3	4	4	3	2	3	3	2	2	2	2	4	3	2	4	2	3	2.75	1.33333	3	3.5	2.5
328	97	104	1	3	2	2	1	3	2	2	2	2	1	3	2	3	3	4	1	3	2	3	4	5	5	3	4	3	2	2	2	4	4	3	3	3	2	2	2	2	1	4	4	4	2.25	2	3	2.25	3.5
329	126	185	1	2	2	5	1	5	5	5	5	5	5	5	5	5	5	5	5	5	5	5	5	5	5	5	5	5	5	5	5	5	5	5	5	5	5	5	5	5	5	5	5	5	5	5	5	5	5
330	133	116	2	2	2	2	1	4	4	4	4	5	4	3	3	4	3	4	4	3	3	4	2	2	2	2	2	4	4	3	4	2	3	2	2	3	4	2	4	2	2	4	3	2	4	4	3.5	3.75	2.25
331	151	100	2	2	2	4	1	3	3	2	3	4	4	3	2	2	2	4	2	2	1	2	4	3	3	4	4	2	2	2	4	2	2	3	3	4	2	4	4	2	2	2	2	1	2.75	3.66667	2.5	2.5	2.5
332	124	105	2	3	2	4	1	1	3	1	2	3	3	2	2	3	4	2	2	2	2	2	2	4	3	4	3	3	3	3	2	4	5	4	4	4	4	3	2	3	2	2	4	3	1.75	2.66667	2.75	2.75	4.25
333	145	120	1	3	2	2	1	3	2	2	2	2	2	3	3	3	3	4	3	2	4	4	4	4	4	5	4	2	3	2	3	3	2	4	3	5	3	5	4	4	5	3	4	2	2.25	2.33333	3.25	2.5	3
334	123	142	1	4	1	6	1	3	4	4	3	5	4	5	5	4	3	3	4	3	5	4	3	3	3	4	4	4	5	3	5	3	4	3	3	3	4	4	4	3	5	3	5	5	3.5	4.66667	3.75	4.25	3.25
335	97	185	2	2	2	6	1	5	5	5	5	5	5	5	5	5	5	5	5	5	5	5	5	5	5	5	5	5	5	5	5	5	5	5	5	5	5	5	5	5	5	5	5	5	5	5	5	5	5
336	108	109	1	3	2	6	1	4	4	4	3	2	2	2	4	2	2	3	4	3	4	4	2	4	2	4	4	4	3	5	5	4	3	3	2	2	3	1	2	1	2	2	2	2	3.75	2	2.75	4.25	3
337	127	115	1	2	2	5	1	3	3	4	2	3	3	3	2	2	3	3	4	2	3	4	2	4	4	2	4	2	3	2	2	4	4	4	4	4	4	2	4	4	4	2	4	2	3	3	2.5	2.25	4
338	131	96	2	2	2	2	1	2	1	2	3	2	2	2	2	4	4	2	2	2	2	2	4	4	2	2	4	2	3	3	1	2	2	4	2	2	2	3	3	4	4	3	2	4	2	2	3	2.25	2.5
339	103	117	1	2	2	6	1	3	4	4	4	2	3	2	4	2	4	2	3	4	2	2	5	3	4	4	5	3	2	3	3	2	2	1	1	3	4	3	4	4	4	4	4	4	3.75	2.33333	3	2.75	1.5
340	155	111	2	4	2	7	1	4	2	2	4	2	2	4	4	4	4	4	2	2	4	2	2	4	2	4	2	2	4	2	2	4	4	3	2	3	3	4	5	3	4	2	1	3	3	2.66667	4	2.5	3.25
341	118	98	2	2	2	6	1	2	3	3	2	2	2	4	2	2	2	1	3	3	2	4	3	3	1	2	3	2	2	2	4	4	4	4	4	4	2	2	4	3	3	1	2	2	2.5	2.66667	1.75	2.5	4
342	107	107	2	2	2	5	1	2	3	4	3	3	2	4	1	1	2	1	3	3	4	2	2	1	2	3	2	4	4	4	4	4	2	4	2	3	4	3	4	5	4	4	2	2	3	3	1.25	4	3
343	124	107	2	2	3	5	1	4	4	4	3	2	3	2	4	2	4	4	4	2	4	4	3	4	2	4	4	2	3	2	2	2	2	1	1	2	4	2	4	2	2	2	3	4	3.75	2.33333	3.5	2.25	1.5
344	167	111	1	3	3	6	1	2	2	2	2	4	4	3	3	4	4	4	2	2	2	4	2	2	2	3	4	4	3	4	3	2	2	4	2	4	2	4	4	4	2	4	4	2	2	3.66667	3.75	3.5	2.5
345	141	106	2	1	2	1	1	4	4	2	2	3	2	2	4	4	3	4	4	3	4	2	2	2	2	3	2	4	4	4	4	2	1	1	2	4	3	2	2	2	4	2	3	4	3	2.33333	3.75	4	1.5
346	106	95	2	2	2	2	1	4	2	2	2	2	4	2	2	1	2	2	2	2	3	2	2	2	3	3	2	2	2	2	4	4	2	4	2	2	2	4	4	2	3	4	4	2	2.5	2.66667	1.75	2.5	3
347	132	147	1	2	2	4	1	2	3	4	3	5	5	5	3	2	3	4	4	5	4	4	5	5	5	5	5	4	4	3	3	5	3	3	3	3	3	4	5	4	5	4	5	5	3	5	3	3.5	3.5
348	117	97	2	1	2	2	1	2	2	2	2	4	2	2	4	4	3	4	2	4	3	2	2	2	4	3	2	4	4	4	4	1	2	2	2	2	2	1	2	2	2	2	3	3	2	2.66667	3.75	4	1.75
349	95	154	1	1	2	1	1	4	3	5	5	4	4	5	3	3	3	5	3	4	3	3	4	4	3	5	5	4	5	5	3	5	5	3	4	5	5	5	5	5	5	4	4	4	4.25	4.33333	3.5	4.25	4.25
350	106	102	1	1	2	1	1	2	4	4	4	2	1	2	4	2	4	4	3	2	2	2	2	4	2	2	2	3	2	4	2	2	2	2	2	3	4	4	4	4	3	2	2	3	3.5	1.66667	3.5	2.75	2
351	146	107	2	3	2	4	1	3	2	2	4	4	2	2	2	2	3	3	4	4	2	2	3	2	1	3	2	4	2	4	4	4	3	2	2	4	3	4	3	4	4	2	4	2	2.75	2.66667	2.5	3.5	2.75
352	140	147	1	1	2	1	1	3	2	2	4	3	3	3	4	4	3	3	5	3	3	5	5	3	5	5	4	4	5	5	3	5	5	5	5	5	5	3	5	5	5	4	3	3	2.75	3	3.5	4.25	5
353	123	98	2	2	2	4	1	2	4	2	4	2	3	3	4	2	2	2	4	4	4	3	4	4	2	4	2	3	2	4	2	2	2	4	2	1	2	1	1	2	3	2	2	2	3	2.66667	2.5	2.75	2.5
354	94	157	2	1	2	2	1	4	4	5	5	3	3	3	4	5	5	3	3	4	5	5	4	3	2	2	3	4	5	4	5	5	5	5	5	5	5	5	5	4	5	5	5	5	4.5	3	4.25	4.5	5
355	129	157	1	1	2	1	1	5	5	5	4	5	5	3	5	4	4	5	5	3	3	3	5	5	5	5	5	4	5	5	4	5	5	5	5	3	3	3	3	3	5	3	4	3	4.75	4.33333	4.5	4.5	5
356	158	114	2	1	2	1	1	4	4	4	4	3	3	2	4	2	4	4	4	5	4	5	3	2	2	2	1	4	2	3	2	4	3	2	4	2	2	4	2	4	3	2	3	2	4	2.66667	3.5	2.75	3.25
357	144	185	1	3	2	6	1	5	5	5	5	5	5	5	5	5	5	5	5	5	5	5	5	5	5	5	5	5	5	5	5	5	5	5	5	5	5	5	5	5	5	5	5	5	5	5	5	5	5
358	128	143	2	1	2	1	1	5	5	3	5	3	3	3	3	4	2	4	5	5	5	4	5	3	3	3	3	5	5	5	5	3	5	5	4	4	4	3	4	3	3	4	2	3	4.5	3	3.25	5	4.25
359	132	152	2	1	2	1	1	3	3	3	3	5	5	5	5	4	5	5	5	5	4	3	4	4	5	3	3	4	4	5	5	4	4	5	3	5	5	3	5	4	3	3	5	3	3	5	4.75	4.5	4
360	136	136	2	4	1	7	1	3	5	3	5	3	3	4	3	3	5	3	3	3	3	3	5	3	5	5	5	3	5	4	3	3	4	3	3	3	4	3	4	3	3	5	3	5	4	3.33333	3.5	3.75	3.25
361	134	110	2	3	2	5	1	2	2	2	4	4	4	2	3	2	3	2	4	4	3	4	4	3	4	2	2	2	4	4	3	4	2	4	3	2	3	2	2	2	1	4	4	4	2.5	3.33333	2.5	3.25	3.25
362	121	105	2	2	3	6	1	4	3	2	2	3	2	3	5	3	3	4	2	4	2	4	2	2	2	2	3	4	4	4	3	2	1	2	2	2	2	3	2	2	4	4	4	3	2.75	2.66667	3.75	3.75	1.75
363	129	107	2	3	2	6	1	2	2	3	3	2	3	2	2	2	2	3	2	4	2	4	2	2	1	3	2	4	4	5	3	2	3	2	4	2	3	3	4	4	4	4	4	4	2.5	2.33333	2.25	4	2.75
364	158	94	2	4	1	7	1	2	2	3	2	4	4	3	4	2	2	2	2	2	2	2	3	1	1	1	3	4	2	2	2	3	1	3	2	3	3	4	3	5	5	2	1	2	2.25	3.66667	2.5	2.5	2.25
365	129	136	2	1	2	1	1	3	5	3	5	3	3	4	3	3	5	3	3	3	3	3	5	3	5	5	5	3	5	4	3	3	4	3	3	3	4	3	4	3	3	5	3	5	4	3.33333	3.5	3.75	3.25
366	138	104	2	3	2	2	1	4	4	4	2	2	3	2	2	3	4	4	2	2	2	2	4	4	5	4	4	2	2	3	1	2	3	4	2	2	2	1	2	2	1	4	4	4	3.5	2.33333	3.25	2	2.75
367	124	123	2	2	2	2	1	3	4	4	3	4	3	4	3	5	4	5	2	2	2	1	3	3	2	2	3	4	4	2	4	3	2	3	3	3	4	3	4	5	4	4	5	4	3.5	3.66667	4.25	3.5	2.75
368	140	154	2	2	3	5	1	3	3	3	3	2	2	3	5	5	5	5	4	5	5	4	5	4	3	5	5	5	5	5	5	5	4	5	5	3	4	5	4	4	5	3	5	3	3	2.33333	5	5	4.75
369	133	117	1	3	3	2	1	4	4	4	2	2	3	2	2	3	2	4	3	3	2	2	4	4	4	3	3	4	4	4	4	4	3	2	4	2	4	4	2	2	4	2	4	4	3.5	2.33333	2.75	4	3.25
370	123	163	1	2	2	2	1	4	5	5	3	5	4	5	4	4	5	5	4	5	5	4	5	5	5	5	5	5	5	5	4	2	3	3	3	5	5	5	5	5	4	4	5	3	4.25	4.66667	4.5	4.75	2.75
371	150	95	2	3	3	2	1	2	2	2	2	2	3	2	2	1	2	2	2	2	2	4	2	4	2	4	2	4	3	4	4	2	3	3	4	2	1	1	2	2	2	4	3	5	2	2.33333	1.75	3.75	3
372	123	115	1	3	2	2	1	3	4	3	4	4	4	2	4	4	2	4	4	3	4	2	4	4	4	3	4	3	4	4	2	3	4	4	4	1	2	2	2	2	2	2	2	2	3.5	3.33333	3.5	3.25	3.75
373	134	158	1	2	2	2	1	3	3	3	3	5	3	5	2	3	3	3	4	5	3	4	5	5	4	5	5	5	4	5	4	5	5	5	4	5	5	5	5	5	5	5	5	5	3	4.33333	2.75	4.5	4.75
374	166	124	1	2	2	2	1	1	2	2	2	2	1	2	4	4	5	4	3	4	5	5	5	3	4	5	4	5	4	5	4	4	5	5	5	2	1	1	2	3	1	2	4	4	1.75	1.66667	4.25	4.5	4.75
375	124	98	2	3	2	5	1	2	2	2	2	2	1	3	4	3	4	4	1	2	3	2	4	4	4	4	5	2	2	2	2	2	2	2	2	3	4	2	2	3	2	2	2	4	2	2	3.75	2	2
376	156	113	1	3	3	2	1	4	4	2	4	2	4	4	3	4	4	2	3	2	2	3	2	2	2	2	2	4	4	4	3	3	4	4	4	2	4	2	4	3	3	2	3	3	3.5	3.33333	3.25	3.75	3.75
377	138	103	1	1	2	1	1	2	2	1	2	3	5	3	2	3	3	2	2	3	1	2	2	2	3	3	2	4	4	4	4	3	3	2	2	2	3	4	4	2	2	4	4	4	1.75	3.66667	2.5	4	2.5
378	131	159	2	2	3	4	1	5	4	5	5	4	5	5	5	5	5	5	5	5	5	5	4	4	5	5	5	3	5	3	4	4	4	4	3	4	5	3	3	5	3	3	3	4	4.75	4.66667	5	3.75	3.75
379	150	110	1	2	3	4	1	4	4	5	4	3	4	5	2	3	3	3	4	3	4	4	2	3	3	3	2	3	1	2	1	2	2	4	3	3	3	2	3	4	2	2	3	2	4.25	4	2.75	1.75	2.75
380	128	152	1	2	3	2	1	4	4	5	5	3	4	4	5	5	5	5	5	5	5	5	5	4	3	5	3	3	5	3	5	4	3	3	3	3	5	4	3	3	3	3	5	5	4.5	3.66667	5	4	3.25
381	141	113	1	2	2	2	1	3	2	2	2	2	3	4	4	3	3	2	2	2	3	2	5	3	5	3	5	4	4	4	4	3	1	2	2	4	2	3	4	2	4	3	3	4	2.25	3	3	4	2
382	152	133	1	3	2	2	1	4	4	4	2	4	5	5	4	3	4	4	4	4	2	4	3	3	4	3	4	3	4	4	4	4	4	4	4	4	4	4	4	4	4	2	1	1	3.5	4.66667	3.75	3.75	4
383	125	149	1	2	2	2	1	3	4	5	3	5	5	4	5	3	3	5	4	5	4	3	3	3	5	3	3	3	5	5	5	5	4	3	3	4	3	5	4	5	3	5	4	5	3.75	4.66667	4	4.5	3.75
384	143	121	2	2	3	5	1	4	4	3	4	2	3	1	4	3	4	4	4	5	4	4	2	2	3	2	2	4	4	4	4	2	2	2	3	4	4	4	4	4	3	3	2	4	3.75	2	3.75	4	2.25
385	134	103	1	2	2	6	1	2	4	2	2	3	3	4	2	2	2	1	2	2	2	2	3	4	2	3	2	4	4	3	4	2	2	1	2	4	3	4	5	5	5	3	2	1	2.5	3.33333	1.75	3.75	1.75
386	124	89	2	3	2	2	1	2	2	2	2	2	1	1	2	1	1	2	3	3	3	2	2	2	2	2	2	4	4	3	3	4	4	4	3	1	2	3	3	2	1	3	2	4	2	1.33333	1.5	3.5	3.75
387	144	106	2	2	3	2	1	4	3	2	3	4	4	4	1	3	3	2	2	2	4	3	2	2	2	2	1	4	4	3	3	2	2	4	2	4	4	3	3	4	4	2	3	2	3	4	2.25	3.5	2.5
388	141	171	2	3	2	2	1	3	4	4	3	5	5	5	5	4	4	4	5	5	5	5	5	5	5	5	5	5	5	5	5	5	5	5	5	5	5	5	4	5	5	3	4	4	3.5	5	4.25	5	5
389	143	103	1	2	2	5	1	2	2	4	2	2	3	4	3	2	1	1	5	4	4	5	2	3	2	2	4	2	4	2	3	5	5	4	4	1	3	2	1	2	2	2	2	2	2.5	3	1.75	2.75	4.5
390	126	100	2	1	2	1	1	2	2	4	2	4	3	4	4	2	3	2	4	3	2	2	2	4	4	2	2	2	3	4	3	2	4	2	2	2	3	2	2	2	2	4	2	2	2.5	3.66667	2.75	3	2.5
391	152	94	2	4	1	3	1	2	3	3	2	4	3	4	2	2	3	4	2	2	2	2	2	2	1	2	2	2	4	4	3	2	3	1	3	2	1	2	3	2	3	2	4	4	2.5	3.66667	2.75	3.25	2.25
392	161	119	2	2	2	2	1	4	4	2	2	4	2	4	2	2	4	3	4	3	2	4	1	2	3	2	1	4	4	4	5	3	3	2	2	3	4	4	4	4	4	5	5	4	3	3.33333	2.75	4.25	2.5
393	136	145	2	3	2	6	1	3	3	3	4	3	3	4	5	5	4	3	5	3	3	3	5	4	3	3	3	5	5	4	5	5	5	4	5	3	4	4	3	3	4	5	4	5	3.25	3.33333	4.25	4.75	4.75
394	128	107	2	1	2	1	1	4	4	4	4	2	3	2	4	3	2	2	4	2	2	2	4	4	4	4	2	2	2	2	2	2	3	4	2	2	2	4	3	2	4	4	3	2	4	2.33333	2.75	2	2.75
395	133	113	2	2	2	4	1	4	3	2	2	4	2	3	2	2	3	2	2	2	2	4	2	3	3	3	3	2	4	4	4	3	4	4	2	4	3	5	4	4	5	2	3	3	2.75	3	2.25	3.5	3.25
396	130	106	1	2	2	6	1	4	4	4	4	3	4	3	3	4	3	2	5	4	5	3	1	2	3	1	3	2	1	3	2	2	4	2	3	2	2	2	4	4	2	2	2	2	4	3.33333	3	2	2.75
397	132	100	2	3	2	2	1	2	2	4	2	2	4	3	2	1	2	1	4	5	4	3	4	4	3	4	4	3	3	2	2	2	2	4	2	2	3	2	2	2	3	2	2	2	2.5	3	1.5	2.5	2.5
398	160	115	2	2	2	5	1	4	3	4	5	2	2	2	5	4	4	4	4	2	2	2	1	2	2	3	2	4	2	4	2	3	4	4	4	2	3	4	4	3	4	2	3	4	4	2	4.25	3	3.75
399	134	88	1	3	2	6	1	2	2	2	4	3	1	1	1	2	2	2	2	2	2	2	4	4	3	2	2	4	4	5	3	1	1	1	2	2	4	3	2	3	2	2	2	2	2.5	1.66667	1.75	4	1.25
400	133	128	1	1	2	2	1	3	4	5	3	5	5	5	3	5	4	5	3	3	3	3	2	3	3	3	3	2	2	3	3	5	5	5	5	3	3	2	3	2	3	3	3	3	3.75	5	4.25	2.5	5
401	143	113	1	1	2	1	1	2	3	2	3	2	2	4	4	5	5	4	3	4	3	4	5	4	3	4	4	4	2	3	2	1	3	2	2	2	3	2	3	4	2	2	4	2	2.5	2.66667	4.5	2.75	2
402	175	140	1	2	2	6	1	3	3	2	3	3	2	2	4	4	5	4	5	4	3	4	4	2	3	2	2	4	5	5	5	3	3	5	5	5	4	5	5	5	5	5	3	4	2.75	2.33333	4.25	4.75	4
403	141	101	1	3	3	2	1	2	3	4	2	2	2	2	4	3	4	4	2	2	2	3	4	4	4	3	4	1	2	2	2	1	2	2	1	4	3	4	2	4	2	3	4	2	2.75	2	3.75	1.75	1.5
[truncated: 2 more columns]
